# Supplementary material for: Bringing light onto the Raunkiæran shortfall: A comprehensive review of traits used in functional animal ecology
Source: Ecol Evol. 2023 Apr 19;13(4):e10016. doi: 10.1002/ece3.10016 (PMC10115901; doi:10.1002/ece3.10016)
Supplement: Supplementary file 2 — Table S1 [file ECE3-13-e10016-s004.xlsx]

## Sheet: extracted_data_revisited_mar22
code	reference	year	doi	taxunit	taxon span	taxon	local	regional	global	where	freshwater	marine	terrestrial	trait_type	Intraspecific_data	trophic	life history	habitat	defense	metabolic	body_size_undetermined	other	trait_details
2	Sánchez-Pérez et al., 2020, STOTEN	2020	10.1016/j.scitotenv.2020.138989	species	class	Pisces	0	1	0	Spain	1	0	0	response	no	1	1	1	0	0	1	0	Maximum length; Maximum age; Fecundity; Reproductive strategy; Trophic guilds; Mesohabitat metric; Vertical position; Macrohabitat preferences; Migratory behaviour
3	KRZTON W, 2020, SCI TOTAL ENVIRON	2020	10.1016/j.scitotenv.2020.139044	species	kingdom	Zooplankton	0	1	0	Poland	1	0	0	response	no	1	0	0	0	0	1	0	body length; potential food source; feeding type
4	MCGOVERN M, 2020, ESTUAR COAST SHELF SCI	2020	10.1016/j.ecss.2020.106774	species	phylum	Macroinvertebrates	1	0	0	Norway	0	1	0	response	no	1	1	1	0	0	0	0	Life habit; Degree of attachment; Fecal deposition; Mobility; Normal size; Body form; Sediment dwelling depth; Feeding mode; Larval type; Life duration; Sediment reworking
5	Brauko et al., 2020	2020	10.1016/j.marpolbul.2020.111290	species	subclass	Macroinvertebrates	1	0	0	Brazil	1	1	0	response	no	1	0	1	0	0	0	1	Sediment reworking mode; Life zone; Maximum body length; Feeding mode; Mobility within sediment
8	Yin et al. 2020	2020	10.1016/j.soilbio.2020.107847	species	order	Collembola	1	0	0	Germany	0	0	1	both	no	0	1	1	0	0	0	0	life-history (habitat; reproductive mode and dispersal ability); morphological (furca; ocelli; pigmentation; hair; body size; and antenna)
11	Sattler et al., 2020	2020	10.1016/j.agee.2020.106927	family	phylum	Arthropoda	0	1	0	Vietnam	0	0	1	response	no	1	0	0	0	0	0	1	Eating habits
14	PERRY K, NA, ECOL APPL	2020	10.1002/eap.2191	species	order	Coleoptera	1	0	0	United States of America	0	0	1	response	no	1	1	1	1	0	0	0	Body length; Head width; Eye width; Antenna length; Hind leg length
15	Gutiérrez?Cánovas et al. 2020	2020	10.1111/1365-2435.13619	species	class	Aves	1	0	0	Spain;South Africa	0	0	1	effect	no	1	1	1	0	0	0	0	activity; sight; smell; mobility; range; migrant; foraging; scavenger; scavenger; diet; size; fecundity; longevity
15	Gutiérrez?Cánovas et al. 2020	2020	10.1111/1365-2435.13619	species	class	Mammalia	1	0	0	Spain;South Africa	0	0	1	effect	no	1	1	1	0	0	0	0	activity; sight; smell; mobility; range; migrant; foraging; scavenger; scavenger; diet; size; fecundity; longevity
18	SALATA S, NA, BIODIVERS CONSERV	2020	10.1007/s10531-020-02014-5	species	family	Formicidae	0	1	0	Greece	0	0	1	undefined	no	0	0	1	0	0	0	0	Webber’s length; Nesting preferences; Evolutionary origin
22	Murria et. al. (2020)	2020	10.1111/geb.13146	genus	order	Macroinvertebrates	0	1	0	Europe	1	0	0	response	no	0	0	1	0	0	0	0	maximum size; life cycle duration; potential number of reproduction cycles per year; aquatic stages; reproduction form; dissemination strategy; resistance form; respiration strategy;locomotion type
24	Loewen et al.	2020	10.1111/GCB.15225	multi	kingdom	Zooplankton	0	1	0	United States of America	1	0	0	response	no	1	0	0	0	0	1	0	feeding guilds; Adult length
26	Mangano et al., 2020	2020	10.3389/fmars.2020.00408	species	order	Macroinvertebrates	0	1	0	Europe	0	1	0	response	no	0	1	0	0	0	0	0	Life history traits (length; reproductive output)
29	GOMES-GONCALVES RS, 2020, MAR ENVIRON RES	2020	10.1016/j.marenvres.2020.105016	species	class	Pisces	1	0	0	Brazil	0	1	0	response	no	1	1	1	0	0	1	0	vertical distribution; body shape; mobility; feeding guild; reproductive guild; habitat use; size
33	Reimche et al., 2020, J Anim Ecol	2020	10.1111/1365-2656.13212	species	genus	Taricha	0	1	0	United States of America	0	0	1	both	no	0	0	0	0	1	0	0	venom production
33	Reimche et al., 2020, J Anim Ecol	2020	10.1111/1365-2656.13212	species	genus	Thamnophis	0	1	0	United States of America	0	0	1	both	no	0	0	0	0	1	0	0	venom resistance
34	MESTRE L, 2020, J ANIM ECOL	2020	10.1111/1365-2656.13224	species	order	Araneae	1	0	0	Germany	0	0	1	response	yes	0	0	0	1	0	0	0	time mobile; distance move
35	DE CASTRO FS, 2020, INSECT CONSERV DIVERS	2020	10.1111/icad.12415	species	family	Formicidae	1	0	0	Brazil	0	0	1	response	no	1	0	1	0	1	0	0	morphological traits; polymorphism; integument sculpture; functional groups
36	Floyd et al., 2020	2020	10.1007/s00338-020-01970-2	species	phylum	Mollusca	0	1	0	Japan	0	1	0	response	no	1	0	1	0	0	1	1	Maximum depth; Feeding; Habitat preference; Mobility; Position; Size; Shape
37	TEDER T, 2020, OIKOS	2020	10.1111/oik.07119	species	order	Lepidoptera	0	1	0	Europe	0	0	1	undefined	no	1	1	1	0	0	1	0	voltinism; overwintering stage; larval diet; breadth; host type; body size
38	BALDISSERA et al.	2020	10.1139/cjfr-2019-0302	family	class	Araneae	1	0	0	Brazil	0	0	1	response	no	1	0	1	0	0	0	0	foraging; vertical stratification; circadian activity
39	SCHACK C;GORDON D;RYAN K	2020	10.1002/ecy.3106	species	phylum	Bryozoa	0	1	0	New Zealand	0	1	0	response	no	0	1	1	1	0	0	1	colony orientation; colony surface; colony attachment; arrangement of zooids; joints; Branching; Brood-chamber immersion; Ovicells; Pivot structure; Costae; Jointed Spines
42	Essid et al., 2020	2020	10.1016/j.envpol.2020.114350	species	genus	Macroinvertebrates	1	0	0	Tunisia	0	1	0	response	no	1	1	0	0	0	1	1	Tail shape; Life history; Adult length; Amphid shape; Feeding group
43	Redhead et al. 2020	2020	10.1016/j.jenvman.2020.110550	species	order	Hymenoptera	0	1	0	Great Britain	0	0	1	response	no	1	1	1	0	0	0	0	body size (total length of thorax/elytra and intertegular distance); diet breadth (oligolectic; polylectic); seasonality (voltinism; flight season duration)
43	Redhead et al. 2020	2020	10.1016/j.jenvman.2020.110550	species	family	Coleoptera	0	1	0	Great Britain	0	0	1	response	no	1	1	1	0	0	0	0	body size (total length of thorax/elytra and intertegular distance); wing length (macropterous; brachypterous or dimorphic); diet breadth (omnivore; generalist; specialist)
44	Pierrejean et. al. (2020)	2020	10.3389/fmars.2020.00495	species	order	Macroinvertebrates	0	1	0	Canadian Arctic	0	1	0	response	no	0	0	1	0	0	0	0	Mobility (Sessile; Mobile;Limited mobility);Feeding type (Detritus feeder;Carnivore/Predator;Filter/Suspension feeder;Scavenger;Deposit feeder); Sediment reworking (Biodiffusor;Up/Down conveyor;Epifauna;Surficial modifier);Body size (Small;Medium;Large)
48	Jackson et al.	2020	10.1111/1365-2435.13601	family	kingdom	Invertebrata	0	1	0	South Africa	1	0	0	response	no	1	0	0	0	0	0	0	Trophic Level
48	Jackson et al.	2020	10.1111/1365-2435.13601	family	class	Pisces	0	1	0	South Africa	1	0	0	response	no	1	0	0	0	0	0	0	Trophic Level
48	Jackson et al.	2020	10.1111/1365-2435.13601	family	class	Anura	0	1	0	South Africa	1	0	0	response	no	1	0	0	0	0	0	0	Trophic Level
49	PERALTA G, NA, J ANIM ECOL	2020	10.1111/1365-2656.13274	species	class	Aves	0	1	0	New Zealand	0	0	1	undefined	no	1	0	0	0	0	0	0	Feeding behaviour (bill length; bill width); Foraging preferences (wing pointedness)
50	MIDDLETON OS, 2020, PROC R SOC B-BIOL SCI	2020	10.1098/rspb.2020.0804	species	class	Mammalia	0	0	1	Global	0	0	1	response	no	1	0	1	0	0	1	0	body mass; geographical location; diet
52	ARNAN X;CERDA X;RODRIGO A	2020	10.3389/ffgc.2020.00067	species	class	Insecta	0	1	0	Iberian Peninsula	0	0	1	response	no	1	1	1	1	0	1	0	worker size; worker polymorphism; colony size; food resource type exploited; daily period of activity; position in the behavioral dominance hierarchy; ratio between queen; worker size; number of queens per colony; number of nests per colony; colony foundation type
53	RAMALHO SP, 2020, FRONT MAR SCI	2020	10.3389/fmars.2020.00457	genus	phylum	Nematoda	1	0	0	Portugal	0	1	0	effect	no	1	0	0	0	0	0	0	Trophic group
53	RAMALHO SP, 2020, FRONT MAR SCI	2020	10.3389/fmars.2020.00457	species	phylum	Macroinvertebrates	1	0	0	Portugal	0	1	0	effect	no	1	0	0	0	0	0	0	Food source; Feeding mode; Food type; food size
54	Torres & Giménez, 2019	2019	10.1111/1365-2435.13607	species	species	Carcinus maenas	1	0	0	Germany	0	1	0	response	no	1	1	1	0	0	1	0	developmental time; body mass; growth
55	POULSEN NR; RASMUSSEN C	2020	10.1007/s13592-020-00778-x	species	superfamily	Anthophila	0	0	1	Global	0	0	1	response	no	0	0	1	0	0	1	0	body size; nesting strategy
56	DALMOLIN et al.	2020	10.1007/s00027-020-00736-w	species	class	Anura	0	1	0	Brazil	1	0	0	response	yes	1	0	1	0	0	1	0	head shape; eye size; eye position; limb length; body mass
57	DA CONCEICAO AA, NA, WETLANDS	2020	10.1007/s13157-020-01317-1	species	phylum	Macroinvertebrates	0	1	0	Brazil	1	0	0	response	no	1	1	1	0	1	0	0	Body size; Feeding habitat; Reproduction; Respiration; Aquatic stage; Resistence form; Body form; Dispersal
58	NA	2020	10.1111/afe.12391	species	superfamily	Anthophila	0	1	0	Poland	0	0	1	response	no	1	0	1	0	0	1	1	1
61	GATTO JV, NA, OECOLOGIA	2020	10.1007/s00442-020-04689-7	species	class	Pisces	1	0	0	United States of America	1	0	0	response	no	0	0	1	0	0	0	0	Swimming speed
62	Anjos and Almeida, 2020, Journal of Ornithology	2020	10.1007/s10336-020-01786-5	species	class	Aves	1	0	0	Brazil	0	0	1	both	no	0	0	1	0	0	1	0	foraging location; foraging substrate; foraging orientation; food type; locomotion strategy; morphological attributes; body mass
63	RUZICKOVA J, NA, J INSECT CONSERV	2020	10.1007/s10841-020-00249-9	species	order	Araneae	1	0	0	Hungary	0	0	1	response	no	1	0	1	0	0	0	0	body size; hunting strategy; habitat affinity (generalist; open or forest habitat specialist)
63	RUZICKOVA J, NA, J INSECT CONSERV	2020	10.1007/s10841-020-00249-9	species	family	Carabidae	1	0	0	Hungary	0	0	1	response	no	0	0	1	0	0	0	0	body size; flight ability; habitat affinity
66	Baffa-Trasci et. al. (2020)	2020	10.1002/aqc.3372	species	order	Anura	0	1	0	Argentina	0	0	1	response	no	0	0	1	0	0	0	0	Reproductive modes (Eggs and exotropic tadpoles in lentic water; Eggs and exotropic tadpoles in lotic water; Foam nest floating on ponds; exotropic tadpoles in ponds;Eggs hatching into exotropic tadpoles that drop in lentic water; Foam nest with eggs and early larval stages in subterranean constructed nests; subsequent to flooding; exotropic tadpoles in ponds); Type of larva (Benthic;Macrophage;N…
70	Latour & Gartland (2020)	2020	10.1007/s00227-020-03720-y	species	class	Chondrichthyes	0	1	0	United States of America	0	1	0	response	no	0	1	0	0	0	0	0	Ecomorphotype
72	TWERD L; SOBIERAJ-BETLINSKA AS	2020	10.1007/s11356-020-09553-y	species	order	Araneae	0	1	0	Italy	0	0	1	response	no	1	1	1	0	0	0	0	foraging strategy; prey range; vertical stratification; circadian activity
73	Pusey et al., 2020	2020	10.1002/aqc.3347	species	genus	Pisces	0	1	0	Australia	1	0	0	response	no	0	0	1	0	0	1	0	Body length; Habitat
74	Muresan et al., 2020	2020	doi.org/10.1016/j.ecss.2020.106726	genus	phylum	Macroinvertebrates	1	0	0	Italy	1	0	0	response	no	1	1	1	0	0	1	0	Feeding; Mobility; Adult life habitat; Body size; Life span; Reproductive frequency; Habitat choice
75	Padhye (2020)	2020	10.1051/limn/2020011	species	order	Cladocera	1	0	0	India	1	0	0	response	no	0	1	1	0	0	1	0	mean body length; egg clutch number; proportion of eye size to total length; feeding type (Daphniid feeding type; Chydorid feeding type; Ctenopod feeding type; Ilyocryptid feeding type); habitat type: (pelagic; littoral and benthic)
77	MAY-UC Y, NA, J ANIM ECOL	2020	10.1111/1365-2656.13245	species	class	Aves	1	0	0	Mexico	0	0	1	response	no	1	0	0	0	0	1	0	Body weight; Diet; Time spent foraging in each strata
78	Keppeler & Winemiller (2020)	2020	10.1002/ece3.6390	species	class	Pisces	1	0	0	Venezuela	1	0	0	undefined	no	1	0	1	1	0	1	0	standard length; body depth; body width; caudal peduncle length; caudal peduncle height; caudal peduncle width; body depth below midline; head length; head depth; eye position; eye diameter; mouth width; snout length; dorsal fin height; dorsal fin length; pectoral fin length; pectoral fin height; caudal fin length; caudal fin height; pelvic fin length; anal fin length; anal fin height; gut length…
78	Keppeler & Winemiller (2020)	2020	10.1002/ece3.6390	species	class	Pisces	1	0	0	Costa Rica	1	0	0	undefined	no	1	0	1	1	0	1	0	standard length; body depth; body width; caudal peduncle length; caudal peduncle height; caudal peduncle width; body depth below midline; head length; head depth; eye position; eye diameter; mouth width; snout length; dorsal fin height; dorsal fin length; pectoral fin length; pectoral fin height; caudal fin length; caudal fin height; pelvic fin length; anal fin length; anal fin height; gut length…
80	OZGENCIL IK, NA, FRESHW BIOL	2020	10.1111/fwb.13531	species	class	Aves	1	0	0	Turkey	1	0	0	response	no	1	0	1	0	0	0	0	Body mass; Migratory strategy; Foraging habits; Diet
82	ROCHA BS, 2020, FRESHW SCI	2020	10.1086/708949	species	phylum	Zooplankton	0	1	0	Brazil	1	0	0	response	no	1	0	1	1	0	0	0	trophic group; body size; feeding type; habitat type; helmet [defense]
84	MENENDEZ-GUERRERO PA, 2020, HERPETOLOGICA	2020	10.1655/0018-0831-76.2.121	species	class	Anura	0	1	0	Ecuador	0	0	1	response	no	0	1	1	0	0	0	0	snout-vent length; diel activity period; habitat; breeding strategy
86	NAVA-DIAZ R, 2020, TROP CONSERV SCI	2020	10.1177/1940082920923896	species	class	Aves	1	0	0	Mexico	0	0	1	response	no	1	0	0	0	0	1	0	Diet; Foraging strata; Body mass
88	COOKE RSC ET AL	2020	10.1016/j.gecco.2020.e00970	species	class	Aves	0	0	1	Global	0	0	1	response	no	1	1	1	0	0	1	0	body mass; clutch size; generation length; habitat breadth; diet type; diet diversity
88	COOKE RSC ET AL	2020	10.1016/j.gecco.2020.e00970	species	class	Mammalia	0	0	1	Global	0	0	1	response	no	1	1	1	0	0	1	0	body mass; litter size; generation length; habitat breadth; diet type; diet diversity
92	KEPPELER FW ET AL	2020	10.1002/ecm.1415	species	order	Pisces	0	0	1	Global	1	1	0	undefined	no	1	0	0	0	0	1	0	diet; body mass; body shape; body depth; gut length; tooth shape; raker shape;
93	EMMANUEL MENDEZ-CASTRO F, 2020, J BIOGEOGR	2020	10.1111/jbi.13812	family	class	Araneae	1	0	0	Mexico	0	0	1	response	no	1	0	0	0	0	0	1	feeding guilds; balloning; hunting behavior
96	PINHEIRO-SILVA L;GIANUCA A;SILVEIRA M;PETRUCIO M	2020	10.1007/s10750-020-04255-5	species	phylum	Zooplankton	1	0	0	Brazil	1	0	0	undefined	no	1	0	0	0	0	1	0	trophic; body size
98	SMITH Y;SMITH D;RAMESH T;DOWNS C	2020	10.1016/j.ecolind.2020.106176	species	class	Mammalia	0	1	0	South Africa	0	0	1	response	no	1	0	1	0	0	0	1	activity patterns; body mass; feeding guild; habitat preference; social organisation
99	Wendt et al. 2020	2020	10.1016/j.ecolind.2020.106250	species	family	Formicidae	1	0	0	Portugal	0	0	1	response	no	1	0	1	0	1	0	0	head length; eye length; femur length; weber's length; diet; activity; behaviour; nest; polymorphism; mound; foraging strategy
100	YING R ET AL	2020	10.1016/j.ecolind.2020.106241	species	phylum	Animalia	1	0	0	China	0	1	0	response	no	1	0	1	0	0	1	0	body mass; living layer; feeding habits
101	MANFRIN A, 2020, SCI TOTAL ENVIRON	2020	10.1016/j.scitotenv.2020.137169	species	class	Pisces	1	0	0	Germany	1	0	0	response	no	1	1	0	0	0	0	0	life history (OPE); feeding
103	GARCIA-NAVAS V, 2020, DIVERS DISTRIB	2020	10.1111/ddi.13076	species	class	Aves	0	1	0	Switzerland	0	0	1	response	no	1	1	1	0	0	1	0	morphological traits; fecundity; life span; habitat use; feeding diet; nest location; migration
107	COHEN JM, 2020, GLOB CHANGE BIOL	2020	10.1111/gcb.15133	species	class	Aves	0	1	0	United States of America;Canada	0	0	1	response	no	1	0	1	0	0	1	0	diet type; preferred habitat; nesting logation; foraging strategy; body mass
108	ZHAO Y, NA, J BIOGEOGR	2020	10.1111/jbi.13860	species	family	Formicidae	0	1	0	China	0	0	1	response	no	1	0	1	0	0	0	0	weber's length; eye width; leg length; mandible length; scape length
110	GILBY BL, NA, ESTUARIES COASTS	2020	10.1007/s12237-020-00753-w	species	species	Decapoda	0	1	0	Australia	0	1	0	response	yes	0	0	1	1	0	1	0	Body size; morphological traits
111	NICACIO G, NA, NEOTROP ENTOMOL	2020	10.1007/s13744-020-00780-z	species	class	Insecta	0	1	0	Brazil	1	0	0	response	no	1	0	1	0	1	0	0	trophic group; respiration mode; body shape; adaptation to river flow; mobility mode
112	EHRLICH E, NA, LIMNOL OCEANOGR	2020	10.1002/lno.11466	species	phylum	Zooplankton	1	0	0	Germany	1	0	0	effect	no	1	0	0	0	0	0	0	size classes combined with trophic guilds
117	RODRIGUEZ J ET AL	2020	10.3897/neobiota.56.49087	multi	phylum	Macroinvertebrates	0	1	0	South Africa;Spain;Portugal	0	0	1	response	no	1	0	0	0	0	0	0	trophic guild
118	Alvarez-Grzybowska et al. 2020	2020	10.1007/s10531-020-01984-w	species	family	Amphibia	1	0	0	Mexico	0	0	1	response	no	1	1	1	0	0	0	0	reproductive mode; mouth width; eye size; mass; hind limb; period of activity; preferred microhabitat; interdigital membranes; terminal disks; skin type; dorsal pattern
119	NEFF F, NA, ECOL APPL	2020	10.1002/eap.2133	species	class	Insecta	1	0	0	Switzerland	0	0	1	response	no	1	1	1	0	0	0	0	morphological traits (body volume; body shape; hind femur shape; hind/front leg ratio; wing length; leg length; antenna length/ eye width); feeding specialization; feeding tissue; hibernation stage; number of generations per year
120	ZHANG D, NA, ECOL FRESHW FISH	2020	10.1111/eff.12551	species	family	Pisces	0	1	0	China	1	0	0	response	no	1	0	1	0	0	0	0	morphological traits
121	Carvalho e Araújo, 2020	2020	10.1007/s10641-020-00981-w	species	order	Pisces	0	1	0	Brazil	1	0	0	response	no	1	0	1	0	0	0	1	Maximum body size; Transversal body shape; Feeding habits; Vertical distribution; Sensitivity
122	LAURINDO RS ET AL	2020	10.1007/s00442-020-04662-4	species	order	Chiroptera	0	1	0	Latin American	0	0	1	effect	no	1	0	1	0	0	1	0	diet; aspect ratio; body mass; wing shape; skull shape
123	DELGADO DE LA FLOR YA, NA, J APPL ECOL	2020	10.1111/1365-2664.13636	species	order	Araneae	1	0	0	United States of America	1	0	0	response	no	1	0	0	0	0	1	0	Foraging method; Diel activity; Body size
124	GUARIENTO E, 2020, BMC ECOL	2020	10.1186/s12898-020-00298-3	species	order	Lepidoptera	1	0	0	Austria	0	0	1	response	no	1	1	1	0	0	1	0	body size; geographic range size; resource use; voltinism; hibernation stage; microhabitat use
125	MATUOKA MA, NA, BIOTROPICA	2020	10.1111/btp.12795	species	class	Aves	1	0	0	Brazil	0	0	1	response	no	1	0	1	0	0	0	0	Diet; Foraging stratum; Habitat; Body mass; Morphological traits (Beak length; Beak depth; Gape width; Tarsus length; Tail length; Kipp's distance; Wing length)
126	LEE RH, NA, J APPL ECOL	2020	10.1111/1365-2664.13642	species	family	Formicidae	0	1	0	China	0	0	1	response	no	1	0	1	0	0	0	0	weber length; eye length; leg length; head width; clypeus length; mandible length
127	Mestre et al. 2020	2020	10.1111/acv.12592	species	class	Aves	1	0	0	Brazil	0	0	1	response	no	0	0	0	0	0	1	0	wing length; tail length; bill length; total length; age; sex
128	FOWLER AE, 2020, MAR ECOL -PROG SER	2020	10.3354/meps13303	species	phylum	Macroinvertebrates	0	1	0	United States of America	0	1	0	response	no	1	1	1	0	0	0	0	body size; growth form; trophic type; modularity; motility
129	FENG G ET AL	2020	10.1111/geb.13110	species	class	Aves	0	0	1	Global	0	0	1	response	no	1	0	1	0	1	0	0	body mass; diet; foraging stratum; nocturnal
129	FENG G ET AL	2020	10.1111/geb.13110	species	class	Mammalia	0	0	1	Global	0	0	1	response	no	1	0	1	0	1	0	0	body mass; diet; foraging method; foraging period;
134	KOLTZ A;WRIGHT J	2020	10.1111/1365-2656.13230	species	order	Araneae	0	1	0	Alaska	0	0	1	response	no	0	0	0	0	0	1	0	body size
140	Kaczmarski et al., 2020, Basic and Applied Ecology	2020	10.1016/j.baae.2020.02.006	species	class	Amphibia	0	1	0	Poland	0	0	1	response	no	0	1	1	0	0	1	0	Sexual dimorphism; Adult body mass; Adult total length; Head length; Fore limb length; Hind limb length; Presence of discs; Presence of webbing; Reduction on fingers only; Reduction on fingers and toes; Presence of metatarsal tubercle; Dorsoseparation; Webbing colour contrast; Diurnal; Nocturnal; Both Adult sexual maturity; Polyandry; Polygyny; Volitism; Single; Cluster; Strings; Metamorphosis si…
142	SCHUMM M, 2020, AM NAT	2020	10.1086/707665	species	class	Aves	0	1	0	India;Bhutan	0	0	1	response	no	1	0	1	0	0	0	0	habitat type; diet; foraging substrate; morphological traits
144	Walters et al., 2020	2020	10.1126/sciadv.aaz4880	species	order	Pisces	0	1	0	EUA	1	0	0	response	no	1	0	1	0	0	1	0	Body size; Diet
145	KNAPP et al.	2020	10.1016/j.biocon.2020.108545	species	family	Carabidae	0	1	0	Czech Republic	0	0	1	undefined	no	1	0	0	0	0	1	0	body size; body colouration; dispersal ability; feeding preferences; circadian activity
148	ARAUJO JM ET AL	2020	10.1111/btp.12790	multi	phylum	Annelida	0	1	0	Europe	0	0	1	response	no	0	0	0	0	0	1	0	biomass
150	PENA R, 2020, FUNCT ECOL	2020	10.1111/1365-2435.13566	species	class	Aves	1	0	0	Spain	0	0	1	both	no	1	0	1	0	0	0	0	Body size; Bill length; Bill width; Body mass; Kipp's index; Wing length
151	MATHERS KL, 2020, J APPL ECOL	2020	10.1111/1365-2664.13584	multi	phylum	Macroinvertebrates	0	1	0	England	1	0	0	response	no	1	1	1	0	0	0	1	maximum potential size; life cycle duration; life cycles per year; resistence form; food; feeding habits; temperature preference; trophic status; longitudinal distribution; reproduction strategy; substrate preference; velocity preference
153	ZHONG X, 2020, MAR POLLUT BULL	2020	10.1016/j.marpolbul.2020.111032	multi	phylum	Macroinvertebrates	1	0	0	China	0	1	0	response	no	1	0	0	0	0	0	0	functional group (carnivorous; omnivourous; detritivorous; phytophagous; planktophagous)
156	RODRIGUES AC, 2020, AQUAT SCI	2020	10.1007/s00027-020-00727-x	species	class	Pisces	1	0	0	Brazil	1	0	0	response	no	1	1	1	0	0	1	0	reproduction; feeding; habitat preference; morphology
158	Shinohara & Takami, 2020	2020	10.1002/ece3.6262	species	subfamily	Cassidinae	1	0	0	Japan	0	0	1	response	no	0	0	0	1	1	0	0	Defensive traits
160	KYRO K, NA, URBAN ECOSYST	2020	10.1007/s11252-020-00978-4	species	order	Heteroptera	1	0	0	Finland	0	0	1	response	no	1	0	1	0	0	1	0	Body size; Dispersal ability; Feeding guild; Feeding specialization; Wintering; Habitat type; Habitat preference
160	KYRO K, NA, URBAN ECOSYST	2020	10.1007/s11252-020-00978-4	species	order	Araneae	1	0	0	Finland	0	0	1	response	no	1	0	1	0	0	1	0	Hunting strategy; Body size; Dispersal ability; Stratum use; Habitat type; Habitat preference
161	Zhang et al., 2020	2020	10.1002/ece3.6320	species	family	Pisces	1	0	0	China	1	0	0	response	no	1	1	1	0	0	0	0	Habitat use; Life-history; Trophic groups
163	SETUBAL RB, 2020, HYDROBIOLOGIA	2020	10.1007/s10750-020-04276-0	species	phylum	Zooplankton	1	0	0	Brazil	1	0	0	both	no	0	0	0	0	1	0	0	biomass
168	KOZAK D, NA, ECOSYSTEMS	2020	10.1007/s10021-020-00502-x	species	order	Coleoptera	0	1	0	Slovakia	0	0	1	response	no	0	0	0	0	0	1	0	body size; diameter of deadwood in which a species is known to occur; decay stage of deadwood; canopy cover; elevational distribution of forests in which the species is known to occur
170	JESSE WAM ET AL	2020	10.1111/gcb.15091	multi	phylum	Arthropoda	1	0	0	Lesser Antilles	0	0	1	response	no	1	0	0	0	0	1	0	feeding guild; body size
172	DAVIES RW, 2020, ANIM CONSERV	2020	10.1111/acv.12584	species	order	Coleoptera	0	1	0	Colombia	0	0	1	response	no	1	1	0	0	0	0	0	body size; front leg area; behavioral guild; diel activity; diet range
175	Abreu et al. 2020	2020	10.1111/1365-2664.13607	species	class	Aves	1	0	0	Brazil	0	0	1	response	no	1	0	1	0	0	0	0	body mass; trophic guild; use of vegetation strata; preferred habitat; migratory lifestyle; riparian association
178	DIAS RA, NA, J BIOGEOGR	2020	10.1111/jbi.13849	species	class	Aves	0	1	0	Brazil	0	0	1	response	no	1	0	1	0	0	0	1	body mass; morphology of feeding apparatus; morphology of walking apparatus; morphology of walking apparatus
182	RAMIREZ-ORTIZ G, 2020, PEERJ	2020	10.7717/peerj.8885	species	class	Pisces	1	0	0	Mexico	0	1	0	response	no	1	0	1	0	0	1	0	maximum body size; mobility; period of activity; gregariousness; vertical position
187	SOL D, 2020, ECOL LETT	2020	10.1111/ele.13495	species	class	Aves	0	0	1	Global	0	0	1	response	no	1	1	1	0	1	0	0	Morphological traits (beak length; beak depth; beak width; wing length; first secondary feather length; tarsus length; tail length); Body size; Foraging; Diet
188	DEHLING D;PERALTA G;BENDER P;BOEHNING-GAESE K;MUNOZ E;QUITIAN M;SAAVEDRA V;SCHLEUNING M;STOUFFER D	2020	10.1002/ecy.3028	species	order	Aves	0	1	0	Andes	0	0	1	undefined	no	1	1	1	0	0	1	0	bill width; bill length; wing shape; body mass; foraging behavior; niche
189	Correa et al. 2020	2020	10.1007/s10531-020-01975-x	species	superfamily	Scarabaeoidea	1	0	0	Brazil	0	0	1	both	no	1	0	1	0	0	0	0	food relocation habitat (rollers; tunnelers; dwellers); diet (coprophagous; necrophagous; generalists); diel activity (nocturnal; diurnal; mixed); body mass; back:front leg lengths
190	Spake et. al. (2020)	2020	10.1007/s10980-020-01005-9	species	class	Aves	0	1	0	Japan	0	0	1	response	no	0	0	1	0	0	0	0	habiat breadth; diet composed of invertebrates
191	Pauli et al., 2020	2020	10.1093/conphys/coaa011	species	species	Pisces	1	0	0	Norway	1	0	0	both	yes	1	0	0	1	1	1	0	Individual absolute growth rate; Boldness; Feeding rate; Ammonium excretion rate; Body nutrient content
200	Pimiento et al. 2020	2020	10.1126/sciadv.aay7650	species	phylum	Animalia	0	0	1	Global	0	1	0	response	no	1	1	1	0	1	0	0	maximum body mass; thermoregulation; terrestriality; habitat zone; vertical position; migration; feeding mechanism; diet; breeding site; group size or sociality
201	KRALJ-FISER S ET AL	2020	10.1016/j.zool.2020.125742	species	genus	Crustacea	1	0	0	Slovenia	1	0	0	response	no	0	0	1	0	0	0	0	body length; length of pereopods; depth of coxal plate
202	WANG X, 2020, ECOL APPL	2020	10.1002/eap.2052	species	phylum	Arthropoda	1	0	0	China	0	0	1	both	no	1	1	1	0	0	0	0	body size; feeding habits; range of activity; life history; activity period
204	Shantz et al., 2020	2020	10.1002/ecm.1403/full	species	family	Scaridae	0	1	0	Caribbean	0	1	0	effect	no	1	0	0	0	0	0	0	Trophic
209	Buchholz et al (2020)	2020	10.1016/j.landurbplan.2019.103731	species	class	Hymenoptera	0	1	0	Berlin	0	0	1	response	no	1	1	1	0	0	1	0	Ability to create nesting structures;Body size; Diet; Generations per year; sociality; time of activity; type of nesting site
210	Li et al. 2019	2019	10.1016/j.scitotenv.2019.134750	species	genus	Macroinvertebrates	1	0	0	China	1	0	0	response	no	1	1	1	1	0	0	0	life history (voltinism; development; adult life duration; body size); resistance and resilience (adult flying strength; armoring; shape; habit); respiration; trophic groups
211	Svobodova et al. 2020	2020	10.1111/1744-7917.12643	species	family	Carabidae	1	0	0	Czech Republic	0	0	1	response	no	1	1	1	0	0	1	0	body size; habitat affinity; humidity affinity; breeding period; food specialization
212	SETUBAL RB, NA, LIMNOLOGY	2020	10.1007/s10201-020-00617-z	species	phylum	Zooplankton	1	0	0	Italy	1	0	0	response	no	1	0	1	0	0	0	0	feeding mode; feeding habit; habitat; body size
214	LUGER AM, 2020, BIOL INVASIONS	2020	10.1007/s10530-020-02252-2	species	class	Pisces	1	0	0	South Africa	1	0	0	effect	no	1	0	0	0	0	0	0	Morphological traits (Anal fin area; Body depth; Body depth/width; Caudal peduncle depth; Eye diameter; Gape size; Head length; Hyoid length; Lower jaw closing force efficiency; Lower jaw length; Opercular volume capacity; Operculum area; Palatal organ area; Relative gape area; Velocity suction capacity)
215	PENA-JOYA KE, 2020, COMMUNITY ECOL	2020	10.1007/s42974-020-00005-8	species	order	Squamata	0	1	0	Mexico	0	0	1	response	no	1	1	1	1	1	0	0	size; biomass; reproductive strategy; nest size; consumer type; diet; habitat; microhabitat; foraging strategy
216	Docherty et. al. (2020)	2020	10.1002/eap.2091	species	class	Aves	1	0	0	South Africa	0	0	1	response	no	0	1	1	0	0	1	0	Culmen length; Wing length to body mass ratio; Migratory status(Resident; Resident with local movement; Nomad; Intra-African Migrant; Inter-Continental Migrant); Nest site(Ground; Grass; Shrub; Tree; Cavity; Niche); Clutch size; Habitat breadth; Foraging behaviour(Ground; Aerial; Perch & Sally; Perch & Pounce; Glean; Hover; Dig; Probe); Mating behaviour(Pair; Facultative cooperative breeder; Obli…
217	DuBay et al., 2019	2019	10.1111/1365-2656.13190	species	genus	Aves	1	0	0	China	0	0	1	undefined	yes	0	1	0	0	0	1	1	Body mass; Pectoralis mass; FO fibre mass; FG fibre mass; Maximum daily temperature; Minimum daily temperature; Arrival date
219	Powell et al. (2020)	2020	10.1073/pnas.1913750117	species	genus	Cephalotes	0	0	1	Global	0	0	1	undefined	no	0	0	0	1	0	0	0	head morphology
220	Crespo-Pérez et al., 2020	2020	10.1111/fwb.13504	genus	subfamily	Macroinvertebrates	1	0	0	Ecuador	1	0	0	response	no	1	0	0	0	0	0	1	Morphology (Maximal body size; Shape; Case bearing; Respiration); Mobility (Drift; Adult flight strength; Swimming ability; Substrate relationship); Feeding Diet
221	Yadamsuren et al. 2020	2020	10.1007/s10750-020-04220-2	genus	family	Macroinvertebrates	1	0	0	Mongolia	1	0	0	response	no	1	1	1	1	0	0	0	body size; life span; voltinism; aquatic stages; reproduction; dissemination; resistant form; respiration; locomotion and substrate relation; feeding habits; food; substrate; current velocity; trophic level; temperature preferendum; saprobity
222	FREITAS RF, 2020, MAR ECOL -PROG SER	2020	10.3354/meps13260	multi	phylum	Annelida	0	1	0	Brazil	0	1	0	response	no	1	0	1	1	0	0	0	feeding; defense; mobility; body appendages
223	PEDLEY SM, 2020, LANDSC ECOL	2020	10.1007/s10980-020-00991-0	species	phylum	Arthropoda	1	0	0	England	0	0	1	response	no	1	1	0	0	0	0	0	body size; diet; foraging tactic; dispersal
225	JOHNSEN MA, 2020, AQUAT SCI	2020	10.1007/s00027-020-0709-1	species	phylum	Zooplankton	0	1	0	Canada	1	0	0	response	no	1	1	1	0	0	0	0	feeding behavior; feeding method; body size; sex mode; pigmentation; motility; habitat
228	BARBOSA AS ET AL	2020	10.1007/s00267-020-01274-9	species	order	Pisces	0	1	0	Brazil	1	0	0	response	no	1	1	1	0	0	0	0	body shape; length; habitat; type of swimming; mouth position; type of swimming; trophic guild; feeding habit;
230	HOUADRIA M, 2020, ECOL ENTOMOL	2020	10.1111/een.12857	species	family	Formicidae	1	0	0	Malaysia	0	0	1	response	yes	1	0	1	0	0	0	0	resource monopolisation; food; preferences; temporal niche
231	SATO E, 2020, ECOL RES	2020	10.1111/1440-1703.12103	species	class	Aves	0	0	1	Global	0	0	1	response	no	1	0	1	0	0	1	0	body size; habitat preference; dietary guilds; mobility
233	Asis et al. (2020)	2020	10.1007/s10641-020-00961-0	species	class	Pisces	0	1	0	Brazil	0	1	0	response	no	0	0	0	0	0	1	0	Otolith morphology
235	Menezes e Schmidt, 2020	2020	10.13102/sociobiology.v67i1.4552	species	family	Formicidae	1	0	0	Brazil	0	0	1	response	no	1	0	0	0	0	0	0	Weber length; head width; eye length; interocular distance; posterior femoral length; mandible length; scape length
236	Porcel et al., 2020, J. Plankton Res.	2020	10.1093/plankt/fbaa004	species	phylum	Zooplankton	0	1	0	Argentina	1	0	0	response	no	1	0	1	0	1	1	0	body size; body characteristics; habit; photoprotection; photorepair; trophic type; feeding mode
237	GARZKE et al., 2020, J. Plankton Res	2020	10.1093/plankt/fbaa005	species	subclass	Copepoda	0	0	1	Germany	0	1	0	response	no	0	0	0	0	1	0	0	Size; Carbon grow rate; developmental rate; mortality
238	SKEELS A ET AL	2020	10.1111/geb.13044	species	order	Squamata	0	0	1	Global	0	0	1	response	no	1	1	1	0	0	1	0	snout–vent length; activity time; diet; reproductive mode; clutch size; leg development; microhabitat
239	Gomez et al., 2019	2019	10.1111/geb.13047	species	order	Aves	0	1	0	Colombia	0	0	1	response	no	0	1	0	0	0	1	1	foraging strata; diet; substrate; nest; wing length; tail length; tarsus length
240	Smiley et al., 2019	2019	10.1111/geb.13050	species	genus	Rodentia	0	1	0	North America	1	0	1	response	no	1	0	1	0	0	0	0	Functional diet group; Habitat affinity
242	PIANO E, 2020, BASIC APPL ECOL	2020	10.1016/j.baae.2020.02.001	species	phylum	Arthropoda	0	1	0	Italy	0	0	1	response	no	1	0	0	0	0	1	1	trophic group; dispersal groups; body size
247	Morelli et. al. (2020)	2020	10.1007/s10584-019-02583-7	species	class	Aves	0	1	0	Europe	0	0	1	response	no	0	0	1	0	0	0	0	Body mass; Food type(Seeds; nuts; grain; Frugivory;Vegetation;Invertebrates;Fish;Small mammals;Large mammals;Herptiles;Small birds;Large birds;Vertebrates;Large bonés;Carrion); Acquisition behaviour(Pursuit;Sally;Foliage glean;Pounce;Graze;Pick; pek; stab;Dig;Overturn objects;Probe); Acquisition substrate (Water surface;Underwater;Water;Mud;Terrestrial ground;Canopy;Shrub low or high;Vegetation;A…
250	Yuan et al., 2019	2019	10.1093/biolinnean/blz203	species	genus	Squamata	0	1	0	Montserrat	0	0	1	response	no	0	0	0	0	0	1	0	Snout-vent length; Claw
251	STEINERT M, 2020, GLOB ECOL CONSERV	2020	10.1016/j.gecco.2019.e00823	species	superfamily	Anthophila	1	0	0	Norway	0	0	1	response	no	1	0	1	0	0	0	0	Nesting preference; Tongue length; Body size
252	Benítez-Malvido et al., 2019, Journal of Tropical Ecology	2019	10.1017/S026646741900035X	species	class	Araneae	1	0	0	Mexico	0	0	1	response	no	1	0	1	0	0	0	0	Behaviour of building a prey-capture web; Web type; Daytime activity; Kleptoparasitism; Araneophagy
255	Helms et. al. (2020)	2020	10.1016/j.agee.2019.106780	species	family	Formicidae	0	1	0	Michigan	0	0	1	effect	no	0	0	1	0	0	0	0	guild(seed disperser;honeydew;social parasite;predator;omnivore;thielf)
258	Rodrigues-Filho et al. (2019)	2019	10.1007/s10452-019-09732-1	species	class	Pisces	0	1	0	Brazil	1	0	0	response	no	0	1	1	1	0	1	0	Maximum standard length; Parental care; Pectoral fin position; Pectoral fin position throttling; Fecundity; spines
260	DAVID V, 2020, WATER RES	2020	10.1016/j.watres.2019.115287	multi	phylum	Zooplankton	1	0	0	France	0	1	0	response	no	1	1	1	0	0	0	0	mean size; maximum population growth; fast generation time; food size range; degree of selectivity of prey; life habitat; environmental plasticity
263	McLaverty et al (2020)	2020	10.1016/j.ecolind.2019.105811	species	order	Macrobenthos	0	1	0	Baltic Sea	0	1	0	response	no	0	1	1	0	0	0	0	size;longevity; larval development; living habit; sediment position; feeding mode; mobility; bioturbators
265	Rieff et al., 2020	2020	doi.org/10.1016/j.apsoil.2019.103381	species	subfamily	Macroinvertebrates	1	0	0	Portugal	0	0	1	response	no	0	0	0	0	0	0	1	Morphological features (ocelli; antenna; furcation; pigmentation; presence of hair and scales)
266	Knope et al. 2020	2020	10.1126/science.aax6398	genus	phylum	Animalia	0	0	1	Global	0	1	0	response	no	1	0	1	1	0	0	0	physiological buffering capacity; motility; habitat; feeding mode
270	CUNNINGHAM-MINNICK MJ, 2020, ECOL APPL	2020	10.1002/eap.2078	species	superfamily	Anthophila	1	0	0	United States of America	0	0	1	response	no	1	1	1	0	0	1	1	sociality; nest location; host specificity; body hair; body size
271	KIHWELE ES, 2020, ECOL MONOGR	2020	10.1002/ecm.1404	species	superorder	Ungulata	0	1	0	Africa	0	0	1	response	no	1	1	0	0	0	0	1	feeding type; body mass; water dependence; water intake; water requirements
274	Laha et al. 2020	2020	10.1007/s10841-020-00225-3	species	family	Hymenoptera	1	0	0	India	0	0	1	response	no	0	0	0	0	0	1	0	body length; inter-tegular distance; lengths of foreleg and midleg; tongue length
278	ROJAS-MONTIEL et al.	2020	10.1007/s10531-020-01952-4	species	class	Echinoidea	0	1	0	Mexican Pacific	0	1	0	response	no	1	0	1	1	0	0	1	spines structure; Aristotele's lantern diameter; Spines length; diameter at ambitus; Madreporite diameter; Spine type; spines; Pedicellariae type; Test diameter(height); Trophic level; spawning; reproductive rhythm; substrate; depth;
278	ROJAS-MONTIEL et al.	2020	10.1007/s10531-020-01952-4	species	class	Asteroidea	0	1	0	Mexican Pacific	0	1	0	response	no	1	1	1	1	0	0	1	number os arms; longest arm length; r ratio; Pedicellariae type; central disk height; ornament; spines length; Arm shape; Abactinal plates; Interbrachial septum; number of madreporite; Trophic level; Reproductive frequence; Developmental type; Spawning; substrate; Depth
279	MULVANEY J;CHERRY M	2020	10.1080/01584197.2020.1726186	species	order	Aves	0	1	0	South Africa	0	0	1	undefined	no	1	1	1	0	0	1	0	body size; primary foraging stratum; feeding guild; habitat specialisation; dispersal behaviour
281	Petermann et. al.(2019)	2019	10.1016/j.scitotenv.2019.135418	species	class	Insecta	0	1	0	Germany	1	0	0	response	no	1	1	1	0	0	0	0	feeding mode (particle feeder; filter feeder; predator/scavenger; shredder); respiration type (air; water); pupal location (inside tree hole; outside tree hole); maximum larval length; overwintering stage (larval; larval and egg; larval and pupal); movement within tree hole (swimming; crawling along bottom; crawling along surface); specialization (tree-hole specialist yes; no); egg formation (sin…
283	Boet et al., 2020	2020	10.5061/dryad.qbzkh18db	species	family	Formicidae	0	0	1	Europe	0	0	1	response	no	1	1	0	0	0	0	1	Ecological tolerance (Number of queens; Colony size; Brood cycle);Diet; Diurnality; Worker size
284	MASEKO MST ET AL	2020	10.1007/s11252-020-00945-z	species	class	Aves	0	1	0	South Africa	0	0	1	response	no	1	0	1	0	0	1	0	diet; foraging strategy; nesting substrate; body mass
288	KALAB O;SIPOS J;KOCAREK P	2020	10.1111/ens.12404	species	order	Orthoptera	0	1	0	Czech Republic	0	0	1	response	no	0	1	1	0	0	1	1	body size; dispersal ability; habitat specificity; oviposition substrate
289	NOOTEN SS, 2020, AGRIC FOR ENTOMOL	2020	10.1111/afe.12370	species	superfamily	Anthophila	0	1	0	United States of America	0	0	1	response	no	0	0	1	0	0	0	1	nesting habit; social behavior
292	POTAPOV A;DUPERRE N;JOCHUM M;DRECZKO K;KLARNER B;BARNES A;KRASHEVSKA V;REMBOLD K;KREFT H;BROSE R;HARMS D;SCHEU S	2020	10.1002/ecy.2957	species	order	Araneae	0	1	0	Indonesia	0	0	1	both	no	1	1	1	0	0	1	0	Hunting strategy; Body coloration; Habitat; Desiccation resistance; Body mass
295	SU G, 2020, GLOB ECOL BIOGEOGR	2020	10.1111/geb.13054	species	class	Pisces	0	0	1	Global	1	0	0	response	no	1	0	1	0	0	0	0	morphological traits
296	Oliveira et. al. (2019)	2019	10.1111/jbi.13798	species	phylum	Chordata	0	1	0	Australia	0	0	1	response	no	0	0	0	0	0	1	1	Body mass; Sexual dimorphism; Diet;Longevity; Activity period; Dispersal ability; age at first reproduction; clutch/litter size; number of reproductive events per year; breeding seasonality; vertical niche
299	MORALES-DE-ANDA D, 2020, MAR ECOL -PROG SER	2020	10.3354/meps13186	species	class	Pisces	0	1	0	Mexico	0	1	0	response	no	1	0	1	0	0	1	0	length; diet; aggregation; water column position; mobility; activity period
300	Mayorga et al. (2020)	2020	10.1007/s11252-020-00934-2	species	class	Aves	0	1	0	California	0	0	1	response	no	1	1	1	0	0	1	0	feeding guild; foraging strata; foraging strategy; nest location; nest height; mass; migratory status; preferred habitat type
301	Leclerc et al. 2019	2019	10.1111/ddi.13024	species	class	Mammalia	0	0	1	Global	0	0	1	response	no	1	0	1	0	0	0	0	main diet; foraging niche; foraging period; habitat niche breadth; body mass
301	Leclerc et al. 2019	2019	10.1111/ddi.13024	species	class	Aves	0	0	1	Global	0	0	1	response	no	1	0	1	0	0	0	0	main diet; foraging niche; foraging period; habitat niche breadth; body mass
306	EPPLEY TM, 2020, AM J PRIMATOL	2020	10.1002/ajp.23104	species	family	Mammalia	0	1	0	Madagascar	0	0	1	response	no	1	0	0	0	0	0	0	Dietary guild
308	Andrikou?Charitidou et al. 2020	2020	10.1002/ecs2.3007	species	class	Aves	1	0	0	United States of America	0	0	1	effect	no	1	1	1	0	0	0	0	primary habitat; nest location; nest type; foraging strategy; main diet; territoriality; migration; developmental mode; body mass; wingspan; body length; reproductive traits (number of broods per year; clutch size; mating; chick-rearing mode; maximum life span)
310	WISHINGRAD V, 2020, BIOL J LINNEAN SOC	2020	10.1093/biolinnean/blz179	specimens	species	Squamata	0	1	0	United States of America	0	0	1	response	yes	0	0	0	0	0	1	0	dorsal scale; snout-vent length
311	MONTANA CG, 2020, ENVIRON BIOL FISHES	2020	10.1007/s10641-020-00947-y	species	class	Pisces	1	0	0	Cambodia	1	0	0	response	no	1	0	1	0	0	0	0	Body size; Morphological traits; Isotopic data
316	GUTIERREZ-CHACON C, 2020, J INSECT CONSERV	2020	10.1007/s10841-019-00205-2	species	superfamily	Anthophila	1	0	0	Colombia	0	0	1	response	no	0	0	1	0	0	1	0	Body size; Nest location; Method of nest construction; Solicality
317	LEVEAU et al.	2020	10.1016/j.ufug.2019.126578	species	order	Aves	1	0	0	Argentina	0	0	1	response	no	1	1	1	0	0	1	0	diet; feeding substrate; species status; clutch size; body weight
318	SAULINO HHL ET AL	2020	10.1007/s13744-019-00726-0	multi	phylum	Macroinvertebrates	0	1	0	Brazil	1	0	0	response	no	1	0	1	0	1	1	0	body length; feeding group; herbivory; shelter; respiration system
321	SKARBEK C;NOACK M;BRUELHEIDE H;HAERDTLE W;VON O G;SCHOLTEN T;SEITZ S;STAAB M	2020	10.1111/1365-2656.13115	species	order	Hymenoptera	0	1	0	China	0	0	1	response	no	1	1	1	0	0	1	1	head length; head width; mandible length; scape length; eye width; mesosoma length; hind femur length; nest site; diet; worker polymorphism
324	LANGE G, 2020, J EXP MAR BIOL ECOL	2020	10.1016/j.jembe.2019.151268	species	phylum	Macrobenthos	1	0	0	Germany	0	1	0	response	no	1	0	0	0	0	0	0	feeding type
325	ELMBERG J, 2020, FRESHW BIOL	2020	10.1111/fwb.13411	species	class	Aves	0	1	0	Finland;Sweden	0	0	1	response	no	1	1	1	0	0	0	0	body mass; age at first reproduction; die; breeding distribution; breeding phynology; habitat preference
326	Lazzari et al. 2020	2020	10.1016/j.ecolind.2019.105786	species	class	Pisces	1	0	0	Spain	0	1	0	response	no	1	0	1	0	0	0	0	maximum length; trophic group; water column position; habitat complexity; gregariousness
327	LAMI F, 2020, AGRIC ECOSYST ENVIRON	2020	10.1016/j.agee.2019.106720	species	family	Carabidae	0	1	0	Italy	0	0	1	both	no	0	0	0	0	0	1	0	body size
328	Correia et al. 2019	2019	10.1016/j.jaridenv.2019.104024	species	class	Aves	0	1	0	Brazil	0	0	1	response	no	1	0	1	0	0	0	0	migratory status; feeding diet; body mass; foraging microhabitat
329	Mammola et al. 2020	2020	10.1111/1365-2435.13527	species	genus	Araneae	1	0	0	Italy	0	0	1	response	yes	1	0	1	0	0	0	0	morphological traits (leg I–V length; sternum ratio; cephalothorax height/length; anterior eye regression; posterior eye regression; total eye regression; pigmentation; fang)
330	MICO E, 2020, SCI REP	2020	10.1038/s41598-020-58408-6	species	order	Coleoptera	0	1	0	Spain	0	0	1	response	no	1	0	1	0	1	0	0	Body length; Robustness; Ratio elytra length; Eye size; Trophic guild; Number of months active; Temperature range
331	CASSIDY C;GRANGE L;GARCIA C;BOLAM S;GODBOLD J	2020	10.1098/rspb.2019.2143	species	phylum	Echinodermata	1	0	0	Scotland	0	1	0	both	yes	0	0	0	0	0	1	0	arm length; disc diameter; biomass
332	Murillo et al (2019)	2019	10.1111/ddi.13026	species	order	Macrobenthos	0	1	0	Northwest Atlantic Ocean	0	1	0	both	no	1	1	1	0	0	1	0	Feeding mode; motiliy; degree of contagion; propagule dispersal; reproductive method;longevity; maximum adult sixe
335	Cáceres et al. 2020	2020	10.1007/s12526-019-01024-z	species	class	Pisces	1	0	0	Honduras	0	1	0	response	no	1	0	0	0	0	0	0	size; production; consumption; trophic level; catch
336	FENKER J, 2020, J BIOGEOGR	2020	10.1111/jbi.13800	species	order	Squamata	0	1	0	Brazil	0	0	1	response	no	1	1	1	0	0	1	0	Body size; Distribution; Activity phase; Foraging mode; Habitat use; Reproductive mode; Clutch size
337	MUSSEAU C, 2020, J ANIM ECOL	2020	10.1111/1365-2656.13149	species	class	Pisces	1	0	0	Slovenia	1	0	0	response	yes	1	0	0	0	0	0	0	Trophic position
338	Wong et al. 2019	2019	10.1111/oik.06870	species	family	Formicidae	1	0	0	China	0	0	1	response	yes	1	1	0	0	0	0	0	body; head width; eye width; mandible length; scape length; pronotum width; leg length
340	Rowan et al. 2019	2019	10.1073/pnas.1910489116	species	order	Mammalia	0	0	1	Global	0	0	1	response	no	1	0	1	0	0	0	0	body mass; diet
341	LE PROVOST G, 2020, PROC NATL ACAD SCI U S A	2020	10.1073/pnas.1910023117	species	family	Syrphidae	0	1	0	France	0	0	1	response	no	1	0	1	0	0	1	0	body size; wing length; proboscis length
341	LE PROVOST G, 2020, PROC NATL ACAD SCI U S A	2020	10.1073/pnas.1910023117	species	superfamily	Anthophila	0	1	0	France	0	0	1	response	no	1	0	1	0	0	1	0	body size; glossa length; wing length
341	LE PROVOST G, 2020, PROC NATL ACAD SCI U S A	2020	10.1073/pnas.1910023117	species	order	Orthoptera	0	1	0	France	0	0	1	response	no	1	0	1	0	0	1	0	body size; wing length; incisor strength
341	LE PROVOST G, 2020, PROC NATL ACAD SCI U S A	2020	10.1073/pnas.1910023117	species	order	Coleoptera	0	1	0	France	0	0	1	response	no	1	0	1	0	0	1	0	body size; wing length; mandible /labrum ratio
341	LE PROVOST G, 2020, PROC NATL ACAD SCI U S A	2020	10.1073/pnas.1910023117	species	order	Araneae	0	1	0	France	0	0	1	response	no	1	0	1	0	0	1	0	body size; chelicerae length
341	LE PROVOST G, 2020, PROC NATL ACAD SCI U S A	2020	10.1073/pnas.1910023117	species	class	Aves	0	1	0	France	0	0	1	response	no	1	0	1	0	0	1	0	body mass; wing length; bill length
343	McWilliam et. al. (2019)	2019	10.1098/rspb.2019.2628	species	class	Anthozoa	0	1	0	Jamaica	0	1	0	response	no	0	0	1	0	0	0	0	growth rate;skeletal density;corallite width;interstitial branch spacing;colony height;surface area to volume ratio;maximum colony size
343	McWilliam et. al. (2019)	2019	10.1098/rspb.2019.2628	species	class	Anthozoa	0	1	0	French Polynesia	0	1	0	response	no	0	0	1	0	0	0	0	growth rate;skeletal density;corallite width;interstitial branch spacing;colony height;surface area to volume ratio;maximum colony size
345	PIGOT AL, 2020, NAT ECOL EVOL	2020	10.1038/s41559-019-1070-4	species	class	Aves	0	0	1	Global	0	0	1	effect	no	1	0	0	0	0	0	0	Morphological traits (Beak length; Beak width; Beak depth; Tarsus length; Wing length; First secondary length; Tail length)
348	Milardi et al., 2019	2019	10.1016/j.scitotenv.2019.134364	species	order	Pisces	0	1	0	Italy	1	0	0	response	no	1	1	1	0	0	0	1	Feeding; Reproduction; Migration; Tolerance; Habitat
349	WETHERBEE R, 2020, ECOL EVOL	2020	10.1002/ece3.5940	species	order	Coleoptera	0	1	0	Norway	0	0	1	response	no	1	1	1	0	0	0	0	Functional groups; Body size; Polypore visitor; Wood diameter preference; Decay preference; Eye size; Body shape; Peak activity date
350	Montoya-Pfeiffer et al. (2020)	2020	10.1002/eap.2054	genus	family	Apinae	1	0	0	Brazil	0	0	1	both	no	1	1	1	0	0	1	0	body size; nesting location; sociality; foraging strategy;habit; successional class; geographic origin; pollination mode
351	FOURNIER B, 2020, J BIOGEOGR	2020	10.1111/jbi.13772	species	family	Coleoptera	0	1	0	Switzerland	0	0	1	response	no	1	0	1	0	0	1	1	activity time; feeding; body size; overwintering; mobility; abiotic tolerance
351	FOURNIER B, 2020, J BIOGEOGR	2020	10.1111/jbi.13772	species	superfamily	Anthophila	0	1	0	Switzerland	0	0	1	response	no	1	1	1	0	0	1	0	activity time; feeding; body size; nesting; sociality; voltinism
352	NASI F, 2020, ESTUAR COAST SHELF SCI	2020	10.1016/j.ecss.2019.106405	species	superphylum	Macrobenthos	0	1	0	Italy	1	0	0	response	no	1	0	0	0	0	0	1	bioturbation; bioirrigation; feeding habits
353	BRIDGE TCL, 2020, CORAL REEFS	2020	10.1007/s00338-019-01885-7	species	class	Anthozoa	0	0	1	Global	0	1	0	undefined	no	0	1	1	0	0	0	0	energy acquisition; stress tolerance; reproduction; habitat specialization
356	Wang et. al. (2019)	2019	10.1002/ece3.5904	genus	order	Macroinvertebrates	1	0	0	China	1	0	0	response	no	1	0	1	0	0	1	0	Body size;habitat associations; functional group
358	HERNANDEZ-AVILA I, 2020, PEERJ	2020	10.7717/peerj.8227	multi	phylum	Macrobenthos	0	1	0	Mexico	0	1	0	response	no	1	1	1	0	0	0	0	structural fragility; motility; living position; reproduction mode; development mode; feeding mode
360	Manzotti et. al. (2020)	2020	10.1590/1982-0224-2019-0052	species	class	Pisces	0	1	0	Brazil	1	0	0	response	no	1	0	1	0	0	0	0	Diet(Omnivore; periphytivore; insectivore; carnivore;detritivore); feeding tactic (Water column feeding; substrate speculation;stealth; predation; grazing; nocturnal predation; diggin); Flow preference (Slow; intermediate;fast); Stable substrate preference(High; moderate;low);Position in water column(Surface; nektonic; nektobenthic; margins;benthic)
373	Toth & Hornung (2019)	2019	10.3390/insects11010025	species	class	Diplopoda	0	1	0	Hungary	0	0	1	response	no	0	0	1	0	0	1	0	length;width; habitat affinity; humidity preference; disturbance sensitivity
375	MILARDI M, 2020, AQUAT SCI	2020	10.1007/s00027-019-0688-2	species	class	Pisces	0	1	0	Italy	1	0	0	response	no	1	1	1	0	0	0	0	feeding; reproduction; migration; temperatura and oxygen tolerance; habitat use
376	Hidasi-Neto et al., 2020	2020	doi.org/10.1016/j.actao.2019.103502	species	genus	Mammalia	0	0	1	Global	0	0	1	undefined	no	1	0	1	1	0	0	1	body mass; diet; foraging stratum; activity period
377	SANCHA NUL ET AL	2020	10.1111/btp.12745	species	class	Mammalia	0	1	0	Brazil	0	0	1	response	no	1	0	1	0	0	1	0	locomotion; trophic guild; body size; biorregion affinity
381	PEDRO L, 2020, OCEAN COASTAL MANAGE	2020	10.1016/j.ocecoaman.2019.104985	species	family	Pisces	0	1	0	Spain	0	1	0	response	no	1	0	1	0	1	0	0	maximum body size; maximum depth; habitat; diet; schooling behavior; territoriality; yearly displacement; mobility
382	Andriuzzi et al.; 2020	2020	10.1016/j.soilbio.2019.107638	genus	genus	Nematoda	0	1	0	North America	0	0	1	response	no	1	0	0	0	0	1	0	Feeding groups (bacteria feeders; fungus feeders; plant feeders; omnivorous predators); Body size (weighted average body size)
384	BENEDETTI Y, 2020, ECOL INDIC	2020	10.1016/j.ecolind.2019.105742	species	class	Aves	0	1	0	Italy	0	0	1	effect	no	1	0	1	0	0	1	1	body mass; food types; behaviors for acquiring food; feeding substrate; foraging period; foraging habitat; nesting habitats
386	Bui et. al. (2020)	2020	10.1016/j.ecolind.2019.105697	species	order	Coleoptera	1	0	0	Vietnam	0	0	1	response	no	0	0	1	0	0	1	0	morphological(body length; head length; head width; pronotum length; pronotum width; elytra length; elytra width; hindwing length; hindwing width; distance from the elytral widest part to elytral posterior apex; protibia length; protibia width; mesotibia length; mesotibia width; metatibia length;metatibia width; metatarsus length)
387	Gonçalves et al. (2019)	2019	10.1111/btp.12746	species	class	Pisces	0	1	0	Brazil	1	0	0	response	no	1	0	0	0	0	1	0	Compression index; relative area of pectoral fin; pectoral fin aspect ratio; diet; velocity preference; standard length classes
389	CASTANHO DGR, NA, ECOL FRESHW FISH	2020	10.1111/eff.12524	species	family	Pisces	0	1	0	Brazil	1	0	0	response	no	1	0	1	0	1	0	0	mouth opening area; position of mouth; eye size; position of eye; body shape; body area; tooth shape; gill rakers (and several other morphological traits)
390	Mbaru et al., 2019	2019	10.1111/1365-2664.13547	species	family	Pisces	0	1	0	Kenya	0	1	0	response	no	1	0	1	0	0	1	1	Diet; Body size; Depth; Position in water column; Period of activity; Schooling behaviour
392	Meyer and Kroncke, 2019	2019	10.1371/journal.pone.0226410	species	genus	Macroinvertebrates	1	0	0	Germany	0	1	0	response	no	1	0	1	0	0	0	0	mobility; sediment reworking
393	SCOTTI A, 2020, FRESHW BIOL	2020	10.1111/fwb.13448	multi	phylum	Macrobenthos	0	1	0	Italy	1	0	0	response	no	1	1	1	0	1	0	0	maximum potential size; life cycle duration; life cycles per year; resistence form; food; feeding habits; temperature preference; trophic status; longitudinal distribution
398	Vallejos et al.; 2019	2019	10.1111/cobi.13443	species	genus	Aves	1	0	0	Brazil	0	0	1	response	no	1	0	0	0	0	0	0	Body mass (transformed log); Proportional use of each forage layer (soil; understory; medium to high levels in trees; canopy; water or aerial surface); Proportional use of food itens (invertebrates; mammals or birds; reptiles or amphibians; fish; scavengers; fruits; nectar; seeds or other plant material)
400	Daga et al. 2019	2019	10.1007/s10750-019-04145-5	species	class	Pisces	1	0	0	Brazil	1	0	0	response	no	1	1	0	0	0	1	0	total length; standard length; body weight; gonad weight; sex and gonad development stages; trophic guild
401	Myers et al. 2019	2019	10.1111/1365-2656.13131	species	class	Actinopterygii	1	0	0	New Zealand	0	1	0	response	no	1	0	1	0	0	0	0	total body length; food acquisition (jaw-length-to-mouth-width ratio; eye size); locomotion (fin-base-to-perimeter ratio; pectoral fin-base-to-body-depth ratio; body transversal shape; elongation)
403	Crabot et al. 2020	2020	10.1111/ecog.04835	species	phylum	Macroinvertebrates	0	1	0	France	1	0	0	response	no	0	0	0	0	0	0	1	Biological traits that may be related to drying
405	Mangadze et. al. (2019)	2019	10.1016/j.scitotenv.2019.133910	class	order	Macroinvertebrates	1	0	0	South Africa	1	0	0	response	no	1	0	0	0	0	0	0	feeding group (collector–gatherer; collector–filterer;scraper; shredder; predator)
406	OLIVEIRA RF, 2020, MAMMAL RES	2020	10.1007/s13364-019-00471-0	species	class	Mammalia	0	1	0	Brazil	0	0	1	response	no	1	0	1	0	0	1	1	social behavior; body mass; type of locomotion; trophic guild; food type; foraging substrate; species sensitivity
409	NICHOLSON CC, 2020, ECOL LETT	2020	10.1111/ele.13435	species	superfamily	Anthophila	0	1	0	United States of America	0	0	1	response	no	1	1	1	0	0	0	0	body size; diet specialization; nesting location; sociality
411	Lanner et al., 2019	2019	10.1007/s11252-019-00902-5	species	family	Anthophila	0	1	0	Austria	0	0	1	response	no	1	1	1	0	0	0	1	Foraging type; Sociality; Nesting type
413	Wilson & Jamieson (2019)	2019	10.1371/journal.pone.0225852	genus	family	Apinae	1	0	0	United States of America	0	0	1	response	no	0	1	0	0	0	0	0	nesting strategy (ground; cavity; stem; soft wood; hard wood; managed hives); diet breadth (generalist; specialist); native or exotic status; sociality(solitary; communal; subsocial; eusocial; cleptoparasite)
414	Parr et. al. (2019)	2019	10.1111/fwb.13438	species	species	Campostoma anomalum	1	0	0	United States of America	1	0	0	effect	no	0	1	0	0	0	0	0	Biomass
414	Parr et. al. (2019)	2019	10.1111/fwb.13438	species	species	Amblema plicata	1	0	0	United States of America	1	0	0	effect	no	0	1	0	0	0	0	0	Biomass
415	FONTANA S, 2019, FUNCT ECOL	2019	10.1111/1365-2435.13448	specimens	genus	Isopoda	1	0	0	Switzerland	0	0	1	effect	yes	1	0	0	0	0	0	0	body size
424	Boinot et. al. (2019)	2019	10.1016/j.agee.2019.106630	species	family	Carabidae	0	1	0	France	0	0	1	response	no	0	0	1	0	0	0	1	Body length;Diet;Overwintering stage
425	García-Navas, 2018, Organisms Diversity & Evolution	2018	10.1007/s13127-019-00411-5	species	order	Muroidea	0	0	0	Africa	0	0	1	response	no	1	1	1	0	0	1	0	morphological (1; head and body length; HB; 2; tail length; TL; 3; length of ear; E; 4; length of hind-foot; HF; 5; greatest length of skull; GLS; 6; greatest width of skull;GWS; 7; length of molars; M1-M3); diet-related (8; insectivorous; 9; herbivorous; 10; granivorous; 11; omnivorous); habitat-related (12; forest; 13; open; 14; sandy; 15; rocky); and lifestyle (16; terrestrial; 17; arboreal; 1…
427	STEWART FEC, 2019, BIOL CONSERV	2019	10.1016/j.biocon.2019.108252	species	class	Mammalia	1	0	0	Canada	0	0	1	response	no	0	0	1	0	0	1	0	home range size; body mass
428	Trannum et. al. (2019)	2019	10.1016/j.marpolbul.2019.110560	species	order	Macroinvertebrates	1	0	0	Norway	0	1	0	both	no	0	0	1	0	0	1	0	Activity(Adult life habit;Degree of attachment;Adult mobility;Sediment dwelling depth;);Body form;Normal adult size; Feeding; Larval type; Sediment reworking
429	Rizo et al. 2019	2019	10.1093/zoolinnean/zlz053	species	order	Cladocera	0	0	1	Global	1	0	0	response	no	0	0	1	0	0	0	0	body size; habitat preference
430	ODANAKA KA, 2019, AGRIC ECOSYST ENVIRON	2019	10.1016/j.agee.2019.106663	species	superfamily	Anthophila	0	1	0	United States of America	0	0	1	response	no	1	0	1	0	0	0	1	nesting biology; sociality; solitary; cleptoparasitic; lecty
433	MAASRI A, 2019, FRESHW SCI	2019	10.1086/705916	multi	phylum	Macroinvertebrates	0	1	0	United States of America	1	0	0	response	no	1	1	1	0	1	1	0	current preference; microhabitat preference; habitat position; o2; ph; thermal preference; turbidity; maximum body size; body shape; respiration mode; oviposition behavior; feeding moe; drift; adult dispersal; voltinism; fecundity; eggs; development speed; habitat;
438	BALESTRIERI ET AL	2019	10.1007/s10661-019-7910-5	species	class	Mammalia	0	1	0	Italy	0	0	1	response	no	1	0	1	0	0	1	0	size; habitat; feeding habitat
442	Rodriguez et al., 2019, Biodiversity and Conservation	2019	10.1007/s10531-019-01855-z	species	order	Scleractinia	0	0	1	Global	0	1	0	response	no	0	1	1	0	0	0	0	colony morphology; reproduction mode; colony size; wave exposure; depth distribution
443	KAUR H, 2019, J INSECT CONSERV	2019	10.1007/s10841-019-00171-9	species	phylum	Arthropoda	1	0	0	Hungary	0	0	1	response	no	0	0	1	0	0	0	0	Moiusture preference; Shading tolerance; Dispersal
446	ALEXANDER J;SMITH D;SMITH Y;DOWNS C	2019	10.1016/j.landurbplan.2019.103650	species	order	Aves	0	1	0	South Africa	0	0	1	response	no	1	1	1	0	0	1	1	size; feeding guild; feeding strategy; nesting strategy; habitat speciality; migratory activity
446	ALEXANDER J;SMITH D;SMITH Y;DOWNS C	2019	10.1016/j.landurbplan.2019.103650	species	class	Anura	0	1	0	South Africa	1	0	0	response	no	0	0	1	0	1	1	1	size; activity patterns; spawning preference; habitat preference
446	ALEXANDER J;SMITH D;SMITH Y;DOWNS C	2019	10.1016/j.landurbplan.2019.103650	species	class	Mammalia	0	1	0	South Africa	0	0	1	response	no	1	0	1	0	1	1	1	size; activity; feeding guild; habitat speciality; social organisation
447	DUAN M, 2019, LANDSC URBAN PLAN	2019	10.1016/j.landurbplan.2019.103649	species	order	Coleoptera	1	0	0	China	0	0	1	response	no	1	0	0	0	0	1	0	Body size; Wing morphology; Dietary preference
447	DUAN M, 2019, LANDSC URBAN PLAN	2019	10.1016/j.landurbplan.2019.103649	species	order	Araneae	1	0	0	China	0	0	1	response	no	1	0	0	0	0	1	0	Body size; Dietary preference
448	LEVEAU LM, 2019, LANDSC URBAN PLAN	2019	10.1016/j.landurbplan.2019.103645	species	class	Aves	0	1	0	Argentina	0	0	1	response	no	1	0	0	1	0	0	0	color characteristics
451	Roberts et. al. (2019)	2019	10.1016/j.ecolind.2019.105552	species	class	Aves	0	1	0	United States of America	0	0	1	response	no	1	0	0	0	0	1	0	Body mass; Diet; foraging strategies
454	Weideman et al., 2020	2020	10.1007/s10980-019-00939-z	species	genus	Aves	0	1	0	South Africa	0	0	1	response	no	0	1	1	0	0	0	1	Body mass; Culmen; Tail; Tarsus length; wing length (morphometric traits); Clutch size; Egg length; nest type (reproductive traits); Foraging guilds
456	Huynh and Gray, 2019, Freshwater Biology	2019	10.1111/fwb.13428	species	phylum	Zooplankton	1	0	0	Canada	1	0	0	response	no	1	1	1	0	0	1	0	habitat preference; trophic group; feeding type; mean body length
457	DE OLIVEIRA AG, 2019, PLOS ONE	2019	10.1371/journal.pone.0225128	species	class	Pisces	0	1	0	Australia	1	0	0	response	no	1	1	1	0	0	0	0	vertifical position; age at maturation; total fecundity; parental care; egg size; trophic guild
458	ASHFORD ET AL	2019	10.1002/ece3.5852	genus	subphylum	Crustacea	0	1	0	Northwest Atlantic Ocean	0	1	0	response	yes	1	1	1	0	0	0	0	maximum adult length; fragility; maximum fecundity; feeding group; habitat space; living habitat; motility; bioturbation; sociability; parental care
460	BENDER et al.	2019	10.1038/s41598-019-53409-6	species	class	Aves	0	1	0	Peru	0	0	1	response	no	1	0	0	0	0	0	0	bill width; bill length; bill height; tail length; tarsus length; tarsus width; wing length; Kipp’s distance; body mass
462	BURDON FJ, 2020, J ANIM ECOL	2020	10.1111/1365-2656.13142	multi	class	Macrobenthos	0	1	0	New Zealand	1	0	0	response	no	1	0	0	0	0	0	0	functional feeding group
465	Tagg et. al. (2020)	2020	10.1007/s10531-019-01899-1	species	class	Mammalia	1	0	0	Cameroon	0	0	1	response	no	1	0	1	0	0	1	0	Body mass; feeding guild; activity pattern; habitat use; home range
466	LACOSTE E, 2019, SCI TOTAL ENVIRON	2019	10.1016/j.scitotenv.2019.07.235	species	phylum	Macrobenthos	1	0	0	Canada	0	1	0	both	no	1	0	0	0	0	0	1	feeding type; size; ri; mi; fti
468	Tsianou and Kallimanis, 2019	2019	10.1111/1440-1703.12069	species	class	Amphibia	0	1	0	Europe	0	0	1	response	no	1	1	1	0	0	1	0	body length; number of eggs per clutch (clutch size); age at sexual maturity; oviposition site (water; land; phytotelms); foraging location (aquatic; terrestrial; arboreal); activity period (nocturnal; diurnal); diet (carnivorous; molluscivorous; insectivorous; herbivorous); mobility mode (walker; jumper; climber; swimmer)
469	Murray - Stoker et al., 2019	2019	10.1111/een.12822	genus	order	Macroinvertebrates	1	0	0	EUA	1	0	0	response	no	1	0	0	0	0	0	1	Tolerance values; Functional feeding groups; Other functional traits
470	Bower & Winemiller (2019)	2019	10.1002/ece3.5823	species	class	Pisces	0	0	1	Americas	1	0	0	response	no	1	1	1	0	0	0	0	diet; habitat preference
473	FABIO RIVERA-PEDROZA L, 2019, AGRIC ECOSYST ENVIRON	2019	10.1016/j.agee.2019.106603	species	class	Aves	1	0	0	Colombia	0	0	1	response	no	1	0	1	0	0	0	0	food preference; foraging stratum
473	FABIO RIVERA-PEDROZA L, 2019, AGRIC ECOSYST ENVIRON	2019	10.1016/j.agee.2019.106603	species	family	Formicidae	1	0	0	Colombia	0	0	1	response	no	1	0	1	0	0	0	0	food preference; foraging stratum
474	GODED S, 2019, AGRIC ECOSYST ENVIRON	2019	10.1016/j.agee.2019.106600	species	order	Lepidoptera	1	0	0	Spain	0	0	1	response	no	1	1	0	0	0	0	0	Wing length; Larval phagy type; Potential egg production
475	Dalmolin et al. 2019	2019	10.1371/journal.pone.0214902	species	order	Anura	1	0	0	Brazil	0	0	1	response	no	0	1	1	1	0	0	0	morphological traits (head shape; eyes position; eye size; relative length of limbs; body mass); life history traits (reproductive mode; relative number of eggs; daily activity period; type of habitat; fossorial habit; reproductive season)
477	LEE MB ET AL	2019	10.1111/rec.13053	species	class	Aves	0	1	0	United States of America	0	0	1	response	no	1	0	1	0	0	1	0	body mass; diet type; foraging strategy; migratory status; habitat preference
478	ARANTES C;WINEMILLER K;ASHER L;HESS L;PETRERE C	2019	10.1038/s41598-019-52243-0	species	class	Pisces	0	1	0	Brazil	1	0	0	response	no	1	1	1	0	0	0	0	trophic strategy; migratory behavior; life history strategy; swimming behavior
479	Muniz et. al. (2019)	2019	10.1111/eff.12510	species	class	Pisces	0	1	0	Brazil	1	0	0	response	no	0	0	1	0	0	0	0	Trophic category (Piscivore;Detritivore;Insectivore;Omivore;Invertivore; Herbivore); Parental Care;Fertilisation (Internal;External);Spawning( Total;Multiple; Continuous);Migration;Body Size (Small; Medium; Large);Position in the water column( Benthopelagic; Pelagic;Demersal)
480	Oliveira et al., 2019	2019	10.1111/geb.13031	order	class	Amphibia	0	0	1	Global	1	0	1	response	no	0	1	1	0	0	1	0	Body size (logtransformed); Habitat (fossorial; terrestrial; aquatic and arboreal); Number of clutches per year (log?transformed); Breeding strategy type (direct developer; oviparous; or viviparous/ovoviviparous)
481	PERONICO PB, 2020, HYDROBIOLOGIA	2020	10.1007/s10750-019-04117-9	species	family	Pisces	0	1	0	Brazil	1	0	0	response	no	1	1	1	0	0	0	0	body size; body shape; swimming type; feeding preference; reproduction; habitat preference
482	ZHANG Q, 2020, J BIOGEOGR	2020	10.1111/jbi.13738	species	class	Aves	0	1	0	China	0	0	1	response	no	1	1	1	0	0	0	0	habitat preference; diet; vertical stratum; social flocking; vertical height; breeding period; nest height; clutch size; egg size; range
483	Ford & Roberts (2019)	2019	10.1007/s00442-019-04555-1	species	class	Pisces	0	1	0	Australia	0	0	1	response	no	1	1	1	0	0	0	0	Food type;Feeding habit;Trophic level;Maximum length;Maximum length; Egg type; Life span; Body shape; Caudal fin
485	GOURAGUINE A, 2019, MAR ECOL -PROG SER	2019	10.3354/meps13154	species	class	Pisces	1	0	0	Seychelles;Spain	0	1	0	undefined	no	1	0	1	0	0	0	0	Behavioral traits (interspecific aggression; intraspecific aggression; cleaning; diffused feeding; focused feeding; water column feeding; hovering; searching; roaming; rubbing); Microhabitat use (open horizontal; open vertical; underside; concealed); substrate type
487	McCune et al. 2019	2019	10.1007/s11252-019-00909-y	species	family	Anthophila	1	0	0	Canada	0	0	1	response	no	0	0	1	0	0	0	0	nesting behavior (cavity; ground nesting)
489	Junker et al. (2019)	2019	10.3389/fpls.2019.01371	species	class	Insecta	1	0	0	Austria	0	0	1	response	no	1	0	0	0	0	0	0	length of the extended proboscis;width of the head capsule;total body length
489	Junker et al. (2019)	2019	10.3389/fpls.2019.01371	species	class	Insecta	0	1	0	Austria	0	0	1	response	no	1	0	0	0	0	0	0	length of the extended proboscis;width of the head capsule;total body length
490	GOZDZIEJEWSKA AM, 2019, SCI REP	2019	10.1038/s41598-019-52542-6	species	kingdom	Zooplankton	1	0	0	Poland	1	0	0	response	no	1	0	0	0	0	1	0	Functional groups (small microphagous; Large microphagous; Raptorials)
492	ROVERO F, 2020, ECOGRAPHY	2020	10.1111/ecog.04773	species	class	Mammalia	0	0	1	Global	0	0	1	response	no	1	0	1	0	0	0	0	body mass; trophic guild
494	Agavekar et al. (2019)	2019	10.1111/icad.12326	species	family	Formicidae	1	0	0	Havelock Island	0	0	1	response	no	1	1	1	0	0	0	0	Weber’s length; Relative mandible length; Relative leg length; Relative eye length
498	Schmid et al. 2019	2019	10.1086/701784	species	class	Pisces	1	0	0	Switzerland	1	0	0	both	no	1	0	1	0	0	0	0	functional traits (jaw protrusion; eye area; gape; gill raker width; gill raker length; displacement advantage; suction index; pectoral fin aspect ratio; fineness ratio); behavioral traits ( number of strikes)
499	HALL MA, 2019, BIOL CONSERV	2019	10.1016/j.biocon.2018.12.032	species	superfamily	Anthophila	0	1	0	Australia	0	0	1	response	no	1	0	1	0	0	0	0	body size; peakforaging; diet breadth; nesting substrate; sociality
505	Zhao et al., 2019	2019	10.1007/s10452-018-9669-0	species	species	Amphibia	1	0	0	China	1	0	0	response	yes	0	0	0	0	0	0	0	Body size (body mass; trunk bending shape; and eye position)
507	ROA-FUENTES CA, 2019, FRESHW BIOL	2019	10.1111/fwb.13233	species	class	Pisces	0	1	0	Brazil	1	0	0	response	no	1	0	1	0	0	0	0	ecomorphological traits; trophic ecology; size class; preference for substrate; preference for water velocity; adaptation to anoxic conditions
508	Peláez e Pavanelli, 2018	2018	10.1111/fwb.13237	species	class	Pisces	0	1	0	Brazil	1	0	0	response	no	1	1	1	0	0	1	0	Maximum total length; Average fecundity; Egg size; Fecundation type; Shape factor (body depth/total length); Swim factor (minimum caudal peduncle depth/ maximum caudal fin height); Offspring investment; Period of activity (diurnal; nocturnal; or crepuscular); Mouth position (inferior; subterminal; terminal; and superior); Position in the water column (demersal; benthopelagic; and benthonic); Mobi…
509	MOODY EK, 2019, FRESHW BIOL	2019	10.1111/fwb.13246	multi	phylum	Zooplankton	0	1	0	United States of America	1	0	0	response	no	1	0	0	0	0	0	1	biomass; stoichiometry trats
513	VALONE T;BALABAN-FELD J	2019	10.1111/1365-2745.13064	species	order	Rodentia	0	1	0	United States of America	0	0	1	both	no	0	0	0	0	0	1	1	body size; morphology
515	JOSUE IIP, 2019, HYDROBIOLOGIA	2019	10.1007/s10750-018-3710-0	species	kingdom	Zooplankton	1	0	0	Brazil	1	0	0	response	no	1	1	0	0	0	1	0	Body size; trophic group; feeding type; reproduction form
516	Cope & Burns (2019)	2019	10.1016/j.foreco.2019.01.003	species	class	Clitellata	1	0	0	United States of America	0	0	1	response	no	1	0	0	0	0	1	0	Body size; feeding group
517	Morel et al., 2019, Biodiversity and Conservation	2019	10.1007/s10531-018-01687-3	family	order	Araneae	0	1	0	France	0	0	1	response	no	0	1	0	0	0	0	0	body size; feeding guild; daily activity; phenology; stratum utilisation
519	Ge et al., 2019	2019	10.1016/j.still.2018.10.015	species	family	Invertebrata	0	1	0	China	0	0	1	response	no	1	0	0	0	0	0	0	Omnivorous; Phytophagous; Predaceous; Saprophagous
520	BUCKINGHAM S, 2019, FOR ECOL MANAGE	2019	10.1016/j.foreco.2018.12.030	family	phylum	Macroinvertebrates	1	0	0	Australia	0	0	1	response	no	1	0	0	0	0	1	0	body size; trophic status
525	Sukma et al., 2019	2019	10.1016/j.foreco.2018.10.035	species	class	Mammalia	0	1	0	Australia	0	0	1	response	no	1	1	1	0	0	1	0	Body mass; Litter size; Main food type; Nest type
526	García-Llamas et al. 2019	2019	10.1371/journal.pone.0211760	species	class	Mammalia	1	0	0	Spain	0	0	1	response	no	1	0	1	0	0	0	0	feeding guild; habitat use type; daily activity
526	García-Llamas et al. 2019	2019	10.1371/journal.pone.0211760	species	class	Aves	1	0	0	Spain	0	0	1	response	no	1	0	1	0	0	0	0	feeding guild; habitat use type; daily activity
526	García-Llamas et al. 2019	2019	10.1371/journal.pone.0211760	species	class	Amphibia	1	0	0	Spain	1	0	1	response	no	1	0	1	0	0	0	0	feeding guild; habitat use type; daily activity
526	García-Llamas et al. 2019	2019	10.1371/journal.pone.0211760	species	class	Squamata	1	0	0	Spain	0	0	1	response	no	1	0	1	0	0	0	0	feeding guild; habitat use type; daily activity
529	Kupscha et al., 2019	2019	10.1016/j.biocon.2018.12.001	species	family	Aves	1	0	0	Cameroon	0	0	1	response	no	1	0	1	0	0	0	0	Trophic; Habitat
531	BEUKHOF E, 2019, MAR ECOL -PROG SER	2019	10.3354/meps12826	species	class	Pisces	0	1	0	North Sea	0	0	1	response	no	1	1	0	0	1	1	0	body size; life history; reproduction; growth; trophic level
533	TRIPATHI ET AL	2019	10.1007/s10980-019-00774-2	species	class	Aves	0	1	0	Zambia	0	0	1	response	no	1	0	1	0	0	1	0	diet; foraging strata; activity time; body mass
534	LI Z, 2019, ECOL EVOL	2019	10.1002/ece3.4841	genus	phylum	Macroinvertebrates	0	1	0	Tibet	1	0	0	response	no	1	1	1	0	1	0	0	life history; mobility; morphology; ecology; habit; trophic group
540	Correa et al., 2019	2019	10.1007/s10841-018-00118-6	species	family	Insecta	0	1	0	Brazil	0	0	1	response	no	1	0	1	0	0	1	0	Habit resource allocation (tunnelers; rollers or dwellers); Diet preference (human feces; capybara dung or generalist feces); Body size (Supplementary Material)
541	Quitian et al. 2018	2018	10.1007/s00442-018-4324-y	species	class	Aves	1	0	0	Ecuador	0	0	1	both	no	1	0	1	0	0	0	0	bill length; bill width; body mass
542	FICHAUX M, 2019, OECOLOGIA	2019	10.1007/s00442-019-04341-z	species	family	Formicidae	0	1	0	French Guiana	0	0	1	response	no	1	1	1	0	0	0	0	weber length; head width and length; pronotum widt; femur length; scape length; eye length; clypeus length; mandible length
544	TU et al.	2019	10.1111/1748-5967.12329	species	class	Insecta	0	1	0	United States of America	0	0	1	response	no	1	1	1	0	0	1	1	life history; Voltinismo; Adult life span; Mobility; Crawling rate; Morphology; Size at maturity; Size at tentacle; Size at wing; Ecology trophic habitat
546	Barrientos-Lujan et al., 2017, Mar Biodiv	2017	10.1007/s12526-017-0780-6	species	class	Gastropoda	0	1	0	Mexican Pacific	0	1	0	response	no	1	0	1	0	0	0	0	life form (epifauna; semi-infauna; infauna); feeding habit (carnivorous; herbivorous; scavenger or parasite)
547	SAULINO et al.	2019	10.1007/s13744-018-0620-9	genus	phylum	Arthropoda	1	0	0	Brazil	1	0	0	response	no	1	0	0	0	0	1	0	body length; diet
549	Hanz et al. 2019	2019	10.1111/jbi.13489	species	class	Aves	1	0	0	Ecuador;Tanzania	0	0	1	response	no	1	0	1	0	0	0	0	bill length; maximum bill height; bill width; wing length; Kipp's distance; tail length; tarsus length; lateral and sagittal diameter of the tarsus
550	MUNOZ G, 2019, J BIOGEOGR	2019	10.1111/jbi.13493	species	phylum	Vertebrata	0	1	0	Neotropic;Afrotropic	0	0	1	effect	no	1	0	0	0	0	0	0	Body size
556	BORSTEIN S;FORDYCE J;O'MEARA P;MCGEE M	2019	10.1038/s41559-018-0725-x	species	class	Pisces	0	0	1	Global	0	1	0	response	no	1	0	0	0	0	1	0	diet; head length; orbit size; lower jaw length; body depth; caudal peduncle length; caudal peduncle depth; the caudal fin aspect ratio
560	Brown et al., 2018, Global Change Biology	2018	10.1111/gcb.14516	species	phylum	Macroinvertebrates	1	0	0	England	1	0	0	response	no	1	1	1	0	0	1	0	Maximum length; Life cycle duration; Voltinism; Aquatic stages; Reproduction; Dispersal; Resistance forms; Type of food; Feeding mode; Respiration; Mode of locomotion; relationship to substrate
561	McLean et al. 2018	2018	10.1111/gcb.14501	species	genus	Pisces	1	0	0	France	0	1	0	response	no	1	1	1	0	0	0	0	lenght maturity; age at maturity; parental care; fecundity; offspring size; trophic guild; trophic level; water column position; temperature preference
562	ANDRADE MC ET AL	2019	10.1007/s10750-018-3838-y	species	order	Pisces	0	1	0	Brazil	1	0	0	response	yes	1	0	1	0	0	0	0	depth of body; length of caudal peduncle; eye position; mouth orientation; length of head; size of eye; width of mouth; gastrointestinal tract
564	STAENTZEL C ET AL	2019	10.1016/j.ecoleng.2018.10.024	multi	phylum	Macroinvertebrates	1	0	0	France	1	0	0	response	no	1	1	1	0	0	1	1	maximum potential size; cycles per year; aquatic stage; reproduction; dispersal; resistance form; respiration; locomotion; food; feeding habits; longitudinal distribution; altitude; substrate
565	Hevia et. al. (2019)	2019	10.1111/afe.12313	species	family	Formicidae	0	1	0	Spain	0	0	1	response	no	0	0	1	0	0	0	0	eye length; head width; tibia length; diet
567	Pilotto et al., 2018, Conservation Biology	2018	10.1111/cobi.13176	family	phylum	Macroinvertebrates	0	1	0	Germany	1	0	0	response	no	1	1	1	0	0	1	0	habitat preferences; dispersal; mobility; organism size; organism form; reproduction; feeding group
567	Pilotto et al., 2018, Conservation Biology	2018	10.1111/cobi.13176	genus	class	Pisces	0	1	0	Germany	1	0	0	response	no	1	1	1	0	0	1	0	habitat preferences; dispersal; mobility; organism size; organism form; reproduction; feeding group
567	Pilotto et al., 2018, Conservation Biology	2018	10.1111/cobi.13176	genus	family	Carabidae	0	1	0	Germany	0	0	1	response	no	1	1	1	0	0	1	0	habitat preferences; dispersal; mobility; organism size; organism form; reproduction; feeding group
568	MAGURA et al.	2019	10.1111/1744-7917.12504	species	order	Coleoptera	0	1	0	Hungary	0	0	1	response	no	1	1	1	0	0	1	0	body size; wing morphology; mode of overwintering; activity; feeding; habitat; humidity preference
570	Desrosiers et al. 2018	2018	10.1016/j.scitotenv.2018.08.267	multi	phylum	Macroinvertebrates	1	0	0	Canada	1	0	0	response	no	1	1	1	1	1	0	0	life history traits (voltinism; life span; aquatic stages); mobility traits (dispersal or dissemination potentia; locomotion and/or substrate relation; substrate specific attachment); morphological traits (body form; armouring; maximal potential size); physiological traits (respiration; reproduction techniques; reproduction strategies; feeding habits; food); current velocity preferences
572	GUTIERREZ-CANOVAS C, 2019, PHILOS TRANS R SOC B-BIOL SCI	2019	10.1098/rstb.2018.0009	genus	phylum	Macroinvertebrates	0	1	0	Iberian Peninsula	1	0	0	response	no	0	1	1	0	1	0	0	Lifespan; Number of generations per year; Reproduction; Respiration mode
577	Brun et al., 2016, Ecology Letters	2016	10.1111/ele.12688	species	subclass	Copepoda	0	0	1	Global	0	1	0	response	no	1	1	1	1	0	0	0	Body size; Feeding mode; Relative offspring size; Myelination of the nerves
580	MACLEAN H;NIELSEN M;KINGSOLVER L	2019	10.1098/rstb.2017.0404	species	order	Lepidoptera	0	1	0	United States of America;Canada	0	0	1	response	no	0	0	0	0	0	1	1	ventral hind-wing melanism; thorax setae length; wing length
581	BARBARO L, 2019, PROC R SOC B-BIOL SCI	2019	10.1098/rspb.2018.2193	species	order	Chiroptera	0	1	0	Europe	0	0	1	response	no	1	1	1	0	0	0	0	foraging guild; diet specialization; nursery site; migration strategy; mean birth date; home range size; female fecundity; body mass; habitat specilization; thermal index
581	BARBARO L, 2019, PROC R SOC B-BIOL SCI	2019	10.1098/rspb.2018.2193	species	class	Aves	0	1	0	Europe	0	0	1	response	no	1	1	1	0	0	0	0	foraging guild; adult diet; nest site location; migratory strategy; laying date; home range size; clutch size; body mass; habitat specialization; thermal index
582	LENCIONI V, 2019, AQUAT INSECTS	2019	10.1080/01650424.2018.1523434	species	phylum	Macroinvertebrates	1	0	0	Italy	1	0	0	response	no	1	0	1	0	1	0	0	Functional feeding group; Mode of attachment; Concealment; Locomotion; Desication resistance strategy
585	Gjoni et al., 2019, Mediterranean Marine Science	2019	10.12681/mms.19314	species	phylum	Macroinvertebrates	0	1	0	Greece	1	1	0	response	no	1	0	0	0	0	1	0	Body size; Trophic (Predator Suspension feeder; Filtering collector; Shredder/scraper; Gathering collector)
588	Villacampa et al. 2019	2019	10.1080/23766808.2019.1659022	species	class	Amphibia	1	0	0	Peru	0	0	1	response	no	0	1	1	0	0	0	0	functional groups (reproductive habitat; habitat; maximum weight)
590	Pravia et al., 2019	2019	10.17109/AZH.65.Suppl.33.2019	species	family	Macroinvertebrates	1	0	0	Scotland	0	0	1	response	no	1	1	1	0	0	0	1	Body length; Head width; Head length; Pronotum length along the middle line; Elytra length from scutellum to the largest elytron tip; Food preference; Wing development; Type of locomotion; Power of dispersal; Moisture preference; Light preference; Overwintering stage; Duration of life cycle; Diel activity; Breeding season; Habitat preference
591	BALKIC	2019	10.4081/jlimnol.2019.1903	species	phylum	Rotifera	1	0	0	Croatia	1	0	0	response	no	1	0	0	0	0	0	0	functional feeding guild
597	NOOTEN SS, 2019, MYRMECOL NEWS	2019	10.25849/myrmecol.news\_029:067	species	family	Formicidae	0	1	0	Australia	0	0	1	response	no	0	0	1	0	0	0	0	head width; head length; femur length; antena scape length; weber length
599	ECHEVARRIA G, 2019, LIMNETICA	2019	10.23818/limn.38.41	species	family	Pisces	1	0	0	Venezuela	1	0	0	response	no	1	0	1	0	0	0	0	standard length; body depth; caudal peduncle length; head width; head length; intestine length; stomach length
603	GONZALEZ-GAMBOA ET AL	2019	10.15446/abc.v24n1.72970	species	class	Anthozoa	0	1	0	Colombia	0	1	0	response	no	0	0	1	0	0	0	1	morphofunctional category; sensitivity to bleaching
606	CEPELKA L, 2019, TURK J ZOOL	2019	10.3906/zoo-1810-4	species	class	Mammalia	1	0	0	Czech Republic	0	0	1	undefined	no	1	0	0	0	0	1	0	Body size; Diet
607	Griffiths et. al., 2019	2019	10.1016/j.ecolind.2018.08.061	species	order	Cladocera	0	1	0	United States of America	1	0	0	response	no	1	0	1	0	0	1	0	Body length (continuous); Habitat (categorical: littoral; pelagic); Substrate-association(categorical: vegetation; rock; sand; mud); Diet (categorical: herbivore;carnivore); Feeding mode (categorical: raptorial; parasitic; filtering;scraping; gathering); Mode of movement (categorical: swims;crawls and scrambles; scrambles only; burrows; attaches)
608	Céréghino et al., 2019	2019	10.1016/j.ecolind.2018.05.037	species	family	Arachnida	0	1	0	Mexico	0	0	1	response	no	1	1	1	1	0	0	0	Maximum body size; Reproduction; Dispersal mode; Resistance form; Respiration mode; Locomotion; Food; Feeding group
608	Céréghino et al., 2019	2019	10.1016/j.ecolind.2018.05.037	species	family	Formicidae	0	1	0	Mexico	0	0	1	response	no	1	1	1	1	0	0	0	Maximum body size; Reproduction; Dispersal mode; Resistance form; Respiration mode; Locomotion; Food; Feeding group
610	SILIPRANDI CC, 2019, NEOTROP ICHTHYOL	2019	10.1590/1982-0224-20170168	species	class	Pisces	1	0	0	Brazil	0	1	0	undefined	no	1	0	1	0	0	0	0	morphological traits
619	Ramos-Fabiel et. al. (2018)	2018	10.1111/btp.12619	species	order	Hymenoptera	1	0	1	Mexico	0	0	1	response	no	0	0	1	0	0	0	0	Social habit (solitary; parasocial; social bees); nesting strategies(round-nesters ;aerial nesters); inter-tegular distance
620	Denis et al. 2018	2018	10.1002/ece3.4771	species	class	Pisces	1	0	0	Taiwan	0	1	0	response	no	1	0	1	0	0	1	0	size; diet; mobility; gregariousness; period of activity; vertical position in the water column
621	SU G, 2019, GLOB ECOL BIOGEOGR	2019	10.1111/geb.12843	species	class	Pisces	0	0	1	Global	1	0	0	response	no	1	0	1	0	0	1	0	Body size; Morphological traits (Body elongation; Eye vertical position; Relative eye size; Oral gape position; Relative maxillary length; Body lateral shape; Pectoral fin vertical position; Pectoral fin size; Caudal peduncle throttling)
624	Tsianou and Kallimanis, 2018	2018	10.1111/1440-1703.1002	species	class	Amphibia	0	1	0	Europe	0	0	1	response	no	1	1	1	0	0	1	0	body length; dorsal coloration; number of eggs per clutch; duration of breeding activity; age at sexual maturity; lifespan; oviposition site; foraging location; activity period; diet; mobility mode
627	Lintulaakso et al., 2019	2019	10.1111/jbi.13480	species	class	Mammalia	0	0	1	Global	0	0	1	response	no	1	0	0	0	0	1	1	Body mass; Locomotion; Diet
628	MA C, 2019, J FRESHW ECOL	2019	10.1080/02705060.2018.1443847	species	kingdom	Zooplankton	1	0	0	China	1	0	0	response	no	1	0	0	0	0	1	0	functional groups
630	Bovendorp et al., 2019	2019	10.1111/ecog.03504	species	order	Mammalia	0	1	0	Brazil	0	0	1	response	no	1	0	1	0	0	1	1	Size; Habitat; Activity; Food type
631	QUIMBAYO JP, 2019, ECOGRAPHY	2019	10.1111/ecog.03506	species	class	Pisces	0	0	1	Tropical Ocean Atlantic	0	1	0	response	no	1	0	1	0	0	0	0	maximum body size; mobility; period of activity; gregariousness; position in the water; trophic group
632	Park & Razafindrastsima (2019)	2019	10.1111/ecog.03825	genus	class	Mammalia	0	1	0	Madagascar	0	0	1	response	no	0	1	1	0	0	0	0	adult body mass; diet breadth; habitat breadth; trophic level; activity cycle; foraging stratum; migratory status
632	Park & Razafindrastsima (2019)	2019	10.1111/ecog.03825	genus	class	Aves	0	1	0	Madagascar	0	0	1	response	no	0	1	1	0	0	0	0	adult body mass; diet breadth; habitat breadth; trophic level; activity cycle; foraging stratum; migratory status
633	Gallé et al. 2018	2018	10.1111/1365-2664.13257	species	order	Araneae	1	0	0	Germany	0	0	1	response	no	1	0	1	0	0	0	0	body size; feeding trait (hunting strategy); dispersal ability (ballooning)
633	Gallé et al. 2018	2018	10.1111/1365-2664.13257	species	family	Carabidae	1	0	0	Germany	0	0	1	response	no	1	0	1	0	0	0	0	body size; feeding trait (feeding preference); dispersal ability (wing system)
634	GUENAT S, 2019, J APPL ECOL	2019	10.1111/1365-2664.13270	species	superfamily	Anthophila	0	1	0	Ghana	0	0	1	response	no	1	0	1	0	0	1	1	habitat; pollen specialisation; nesting behavior; body size; tongue length; sociality
636	ZHAO T, 2019, OECOLOGIA	2019	10.1007/s00442-018-4311-3	species	class	Pisces	1	0	0	France	1	0	0	response	yes	1	0	1	0	0	0	0	Morphological traits (mass; oral gape surface; oral gape shape; oral gape position; eye diameter; gill raker length; gut length; eye position; body section shape; body section area; pectoral fin position; pectoral fin shape; caudal peduncle throttling; caudal fin shape; fins area ratio; fins area)
637	DALLAS TA, 2019, OIKOS	2019	10.1111/oik.05602	species	class	Mammalia	0	0	1	Global	0	0	1	response	no	1	1	1	0	0	1	0	morphological; maximum age; age at sexual maturity; diet breadth; reproductive; geographic
640	Manna et al., 2018, Freshwater Fish	2018	10.1111/eff.12425	species	class	Pisces	0	1	0	Brazil	1	0	0	response	yes	1	0	0	0	0	0	0	size of mouth; shape of mouth; body size; body shape; fin size; fin shape
641	Rapacciuolo et al.	2019	10.1038/s41559-018-0744-7	species	phylum	Chordata	0	1	0	Americas	0	0	1	undefined	no	1	1	1	0	0	1	0	Body mass; Diet; foraging height; activity cycle;reprodutive mode
642	Jacobs et al., 2018, Nature Ecology & Evolution	2018	10.1038/s41559-018-0742-9	species	species	Coregonus lavaretus macrophthalmus	1	0	0	Germany	1	0	0	response	yes	1	0	0	0	0	0	0	the average reduction in the range of gill raker numbers (GRNs)
645	Aspin et al. 2018	2018	10.1111/gcb.14495	genus	order	Macroinvertebrates	1	0	0	England	1	0	0	response	no	1	1	1	1	1	0	0	body size; voltinism; reproduction; resistance; dispersal; locomotion; respiration; diet; thermal preference
647	Lechêne et al (2018)	2018	10.1371/journal.pone.0209025	species	class	Pisces	1	0	0	Europe	1	0	0	response	no	1	0	0	1	0	0	0	Food spectrum; Vertical position of mouth opening;Relative head length;Vertical position of the eye; Relative length of the pectoral fin;Vertical insertion of the pectoral fin;Relative depth of the caudal fin;Aspect ratio of the caudal fin
649	Martínez-Falcón et al., 2018, Peerj	2018	10.7717/peerj.6148	species	family	Scarabaeinae	1	0	0	Mexico	0	0	1	response	no	1	0	0	0	0	1	0	Food relocation behavior; Activity period; Diet; Biomass
650	Teixidó et al. 2018	2018	10.1038/s41467-018-07592-1	species	phylum	Invertebrata	1	0	0	Italy	0	1	0	response	no	1	1	1	1	1	0	0	morphological form; solitary-colonial life histories; maximum longevity; height; width; epibiosis; energetic resource use; major photosynthetic pigments; feeding; age at reproductive maturity; potential asexual reproduction; growth rates; physical defenses (calcification); chemical defenses; mobility
652	Brückner et al., 2018	2018	10.1186/s12983-018-0297-2	species	species	Arachnida	1	0	0	undefined	0	0	1	response	yes	1	1	0	0	0	0	1	Chemistry (Amount; Composition; Regeneration); Life-history (Developmental time; Survival; Offspring; Output); Morphology (Body mass; Morphometry)
656	MILLER ET AL	2019	10.1002/iroh.201801955	multi	phylum	Macroinvertebrates	0	1	0	Poland	1	0	0	response	no	1	0	1	0	0	0	0	feeding type; locomotion type; substrate use
658	González-Barrios & Álvarez-Filip (2018)	2018	10.1016/j.ecolind.2018.08.038	species	phylum	Porifera	0	1	0	Mexico	0	1	0	effect	no	0	0	0	0	0	1	1	Morphology (branching;foliose;massive;digitate); meaan calcification; mean rugosity; mean colony height
658	González-Barrios & Álvarez-Filip (2018)	2018	10.1016/j.ecolind.2018.08.038	species	phylum	Porifera	0	1	0	Belize	0	1	0	effect	no	0	0	0	0	0	1	1	Morphology (branching;foliose;massive;digitate); meaan calcification; mean rugosity; mean colony height
658	González-Barrios & Álvarez-Filip (2018)	2018	10.1016/j.ecolind.2018.08.038	species	phylum	Porifera	0	1	0	Honduras	0	1	0	effect	no	0	0	0	0	0	1	1	Morphology (branching;foliose;massive;digitate); meaan calcification; mean rugosity; mean colony height
661	AGUILAR-MEDRANO R;ERNESTO A J	2018	10.22201/ib.20078706e.2018.4.2398	species	class	Pisces	0	1	0	Mexico	0	1	0	response	no	1	0	0	0	0	1	0	diet; morphology (length)
663	DE LIMA HS, 2018, ECOL EVOL	2018	10.1002/ece3.4683	species	class	Aves	1	0	0	Brazil	0	0	1	response	no	1	0	1	1	0	0	0	body mass; trophic guild; foraging strata; foraging mode
667	Demopoulos et al., 2018	2018	doi.org/10.1016/j.dsr.2018.10.004	family	family	Macroinvertebrates	1	0	0	Gulf of Mexico	0	1	0	response	no	1	0	1	0	0	0	1	Type of feeding; Feeding place; Motility; Habit of life
674	Smith et al., 2018, Biodiversity and Conservation	2018	10.1007/s10531-018-1622-y	species	class	Aves	1	0	0	Mozambique	0	0	1	response	no	1	0	1	0	0	0	0	Body mass; mean wing length; ; Nesting strategy; Primary diet; Primary foraging strategy; Migratory strategy; Forest specialization
676	KOHLI et al.	2018	10.1111/ecog.03747	species	class	Mammalia	0	1	0	United States of America	0	0	1	response	no	1	1	1	0	0	1	0	diet; body size; habitat affinity; geografhic affinity
677	Yen et al., 2018	2018	10.1111/ecog.03582	species	genus	Pisces	0	1	0	Australia;United States of America	1	0	0	response	no	0	0	0	0	0	1	0	Body sizes
677	Yen et al., 2018	2018	10.1111/ecog.03582	species	genus	Aves	0	1	0	Australia;United States of America	0	0	1	response	no	0	0	0	0	0	1	0	Body sizes
678	ASPIN TWH, 2018, ECOGRAPHY	2018	10.1111/ecog.03711	multi	phylum	Macroinvertebrates	1	0	0	England	1	0	0	response	no	1	1	0	0	0	1	0	body size; life span; respiration mode
679	Stevens and Tello, 2018	2018	10.1111/ecog.03654	species	superfamily	Chiroptera	0	0	1	Americas	0	0	1	response	no	1	0	0	0	0	0	0	trophic functional groups; morphological (forearm length; greatest length of skull; condylobasal length; length of maxillary toothrow; breadth of post-orbital constriction; breadth of braincase; breadth across upper molars)
680	WOODS T, 2018, ECOGRAPHY	2018	10.1111/ecog.03782	species	class	Pisces	0	1	0	United States of America	1	0	0	response	no	0	1	1	0	0	0	0	Fecundity; Incubation time; length of spawning season; locomotion mode
681	KERSCH-BECKER MF, 2018, ECOL ENTOMOL	2018	10.1111/een.12660	species	class	Araneae	1	0	0	Brazil	0	0	1	effect	no	1	0	0	0	0	0	0	hunting mode
683	WANG J, 2018, ENVIRON SCI POLLUT RES	2018	10.1007/s11356-018-3491-z	species	phylum	Macroinvertebrates	1	0	0	China	1	0	0	response	no	1	1	1	0	0	0	0	Voltinism; Development; Adult ability to exit; Occurrence in drift; Maximum crawling rate; Swimming ability; Armoring; Size at maturity; Shape; Respiration; Rhophily; Habit; Trophic habit
688	SALLES LFP, 2018, J INSECT CONSERV	2018	10.1007/s10841-018-0091-7	species	family	Formicidae	1	0	0	Brazil	0	0	1	response	no	1	0	0	0	0	0	0	cryptic predators; cryptic omnivores; epigaeic predators; epigaeic omnivores; arboreal dominants; arboreal subordinates; opportunists; army ants; leaf-cutting Attini; non-leaf-cutting Attini
690	GONZALEZ E, 2018, LANDSC ECOL	2018	10.1007/s10980-018-0724-y	species	family	Formicidae	1	0	0	Argentina	0	0	1	response	no	1	0	0	0	0	0	0	diet; trophic groups
693	MORELLI F, 2018, URBAN FOR URBAN GREEN	2018	10.1016/j.ufug.2018.10.011	species	class	Aves	0	1	0	Europe	0	0	1	response	no	1	0	1	0	0	0	0	body mass; food types; behavior to acquire food; feeding substrate; daily activity; foraging habitat; nesting habitats
694	KEDZIOR R, 2018, COMMUNITY ECOL	2018	10.1556/168.2018.19.2.7	species	family	Carabidae	1	0	0	Poland	0	0	1	response	no	1	0	1	0	0	1	0	body size
696	Lundquist et al. (2018)	2018	10.3389/fmars.2018.00405	species	order	Macroinvertebrates	0	1	0	New Zealand	0	1	0	both	no	0	0	1	0	0	0	1	body size; trophic modes; mobility; habitat struture; morphological; bioturbation ability; sediment depth
698	Aune et. al.(2017)	2017	10.1371/journal.pone.0207451	genus	class	Pisces	0	1	0	Barents Sea	0	1	0	effect	no	1	0	1	0	0	1	1	Feeding; habitat; offspring size; offspring habitat; body shape; fecundity; body size
699	MCLEAN ET AL	2018	10.1016/j.cub.2018.09.050	species	order	Pisces	0	1	0	Eastern English Channel	0	1	0	response	no	1	1	1	0	0	0	0	length at maturity; age at maturity; parental care; fecundity; offspring size; trophic guild; water column position; substrate preference; thermal preference
700	James et al. 2018	2018	10.3354/meps12766	species	class	Pisces	1	0	0	England	0	1	0	response	no	1	1	1	0	0	0	0	parental care; water column position; trophic guild; length and age at maturity; fecundity; offspring size; temperature preference; trophic level
702	PARZANINI C, 2018, PLOS ONE	2018	10.1371/journal.pone.0207395	multi	phylum	Animalia	0	1	0	Canada	0	1	0	response	no	0	0	0	0	0	0	1	lipid content
703	Nell et al., 2018, Proc. R. Soc. B	2018	10.1098/rspb.2018.1842	species	class	Aves	1	0	0	Mexico	0	0	1	response	no	1	0	1	0	0	1	0	Primary period of activity (diurnal; nocturnal); Body mass; Time spent foraging in forest strata
704	WEIGEL B, 2018, PEERJ	2018	10.7717/peerj.5899	species	class	Pisces	1	0	0	Baltic Sea	0	1	0	response	no	1	0	1	1	1	1	0	maximum size; protection; fragility; environmental position; energy content; movement
705	Michalko et al. 2018	2018	10.1007/s13595-018-0769-8	species	family	Araneae	1	0	0	Czech Republic	0	0	1	response	no	1	0	1	0	0	0	0	body size
710	LAMOTHE ET AL	2018	10.1111/ddi.12812	species	order	Pisces	0	1	0	Canada	1	0	0	response	no	1	1	1	0	0	0	0	reproduction; diet; habitat; substrate use
711	Bender et al.	2018	10.1111/ecog.03396	species	class	Aves	0	1	0	Andes	0	0	1	both	no	0	0	0	0	0	1	0	bill width; bill length; wing shape; body mass
712	KARNA OM, 2018, ECOL INDIC	2018	10.1016/j.ecolind.2018.06.034	species	phylum	Macroinvertebrates	0	1	0	Finland;Norway	1	0	0	response	no	1	0	1	0	0	1	0	functional feeding group; habitat trait group; maximum larval length
714	Maure et al. 2018	2018	10.1002/ece3.4448	species	class	Aves	1	0	0	Brazil	0	0	1	response	no	1	0	1	0	0	0	0	diet; foraging strata; body mass; dependence on forested habitat;
715	ELAYADETH-MEETHAL M, 2018, ECOL EVOL	2018	10.1002/ece3.4550	specimens	species	Bos taurus	1	0	0	India	0	0	1	response	no	0	0	1	0	1	0	0	heat tolerance; pulse rate; cortisol concentration
716	Toussaint et al., 2018	2018	10.1111/ele.13141	species	genus	Pisces	0	0	1	Global	1	0	0	effect	no	1	0	1	0	1	0	0	body length; head shape; eye position; mouth position; pectoral lenght; caudal fin length
717	Evans et al. 2018	2018	10.1002/ecs2.2402	species	class	Aves	1	0	0	United States of America	0	0	0	response	no	1	1	1	0	0	0	0	guild (dietary; foraging; migratory; nesting life history)
724	Rotches-Ribalta et al. 2018	2018	10.1111/1365-2664.13232	species	order	Insecta	1	0	0	Sweden	0	0	1	response	no	1	1	1	0	0	0	0	body size; sociality; the degree of foraging specialisation (lectism); tongue length; nesting type; the start date and length of the flight period
728	Echelpoel et al. 2018	2018	10.1016/j.limno.2018.10.001	family	phylum	Macroinvertebrates	1	0	0	Ecuador	1	0	0	response	no	1	0	0	0	0	0	0	functional feeding group
729	Bálint et al., 2017	2017	10.1111/1755-0998.12934	species	order	Amphibia	1	0	0	Bolivia	1	0	0	effect	no	0	1	0	0	0	0	0	Life history traits
730	Ng, et al., 2018, Oecologia	2018	10.1007/s00442-018-4180-9	species	family	Carabidae	1	0	0	Australia	0	0	1	response	no	1	0	1	0	0	0	0	Dispersal ability (Wing occurrence); Feeding ability (Head width; Head length); Robustness and microhabitat choice (Pronotum width; Pronotum length; Pronotum depth); Robustness (Elytra width; Elytra length); Dispersal ability and foraging range (Rear femur length); Running or pushing ability (Maximum length of metatrochanter); Activity period; hunting behaviur; dispersal behaviour (Difference bet…
731	Watson et al. (2018)	2018	10.1016/j.rsma.2018.09.012	order	order	Macrobenthos	0	1	0	Scotland	1	0	0	both	no	0	1	0	0	0	0	0	Maximum Size; Adult Longevity; Growth Form; Feeding Method; Environmental Position; Mobility in Sediment; Reproductive Method
734	Epstein et. al. (2018)	2018	10.1002/tafs.10110	species	class	Pisces	0	1	0	United States of America	1	0	0	response	no	1	0	1	0	0	0	0	feeding group; reproductive
735	MESTRE L ET AL	2018	10.1016/j.biocon.2018.09.023	species	order	Coleoptera	0	1	0	Sweden	1	0	0	effect	no	1	0	0	0	0	0	0	trophic level
736	Denis et al., 2018	2018	10.1111/ddi.12790	species	order	Mammalia	0	1	0	French Guiana	0	0	1	both	no	1	0	1	0	0	0	1	Body mass; Body size; Size of home range; Mean group size; Height of substrate preference; Frugivory/Granivory; Herbivory
736	Denis et al., 2018	2018	10.1111/ddi.12790	species	order	Aves	0	1	0	French Guiana	0	0	1	both	no	1	0	1	0	0	0	1	Body mass; Body size; Size of home range; Mean group size; Height of substrate preference; Frugivory/Granivory; Herbivory
736	Denis et al., 2018	2018	10.1111/ddi.12790	species	order	Testudines	0	1	0	French Guiana	0	0	1	both	no	1	0	1	0	0	0	1	Body mass; Body size; Size of home range; Mean group size; Height of substrate preference; Frugivory/Granivory; Herbivory
737	MILOSEVIC D ET AL	2018	10.1016/j.envpol.2018.07.100	species	order	Pisces	0	1	0	Serbia	1	0	0	response	no	1	0	0	0	0	0	0	feeding group
738	KRATSCHMER ET AL	2018	10.1016/j.agee.2018.07.018	species	superfamily	Anthophila	0	1	0	Austria	0	0	1	effect	no	1	0	1	0	0	0	0	nesting type; sociality; intertegular distance; lecty
740	Boesing et al., 2017	2017	10.1111/ecog.03365	species	genus	Aves	0	1	0	Brazil	0	0	1	response	no	1	1	1	0	0	1	0	body size; clutch size; nest type; resource use
742	Kremen et. al. (2018)	2018	10.3389/fevo.2018.00170	species	order	Hymenoptera	1	0	0	California	0	0	1	effect	no	0	0	1	0	0	0	0	sociality; nesting location; nesting habit; lecty; whether the species is known to pollinate crops; body size
744	Remes e Harmá?ková, 2018	2018	10.1038/s41598-018-33671-w	species	class	Aves	0	0	1	Australia;Tasmania	0	0	1	response	no	1	1	1	0	0	0	0	Type of breeding habitat; Diet; Foraging substrate
745	Osorio-Canadas et al.	2018	10.1371/journal.pone.0205854	species	order	Hymenoptera	1	0	0	Spain	0	0	1	response	no	0	1	0	0	0	1	0	body size; larval diet; wintering stage; voltinism;nest-building material
746	Suazo-Ortuño et al., 2017, Forest Ecology and Management	2017	10.1016/j.foreco.2017.09.041	species	order	Anura	1	0	0	Mexico	0	0	1	response	no	0	1	0	0	0	0	0	habitat preference; body size; reproductive type
746	Suazo-Ortuño et al., 2017, Forest Ecology and Management	2017	10.1016/j.foreco.2017.09.041	species	order	Squamata	1	0	0	Mexico	0	0	1	response	no	0	1	0	0	0	0	0	habitat preference; body size; reproductive type
747	FAIRCHILD TP, 2018, SCI REP	2018	10.1038/s41598-018-33155-x	species	kingdom	Macroinvertebrates	1	0	0	United Kingdom	0	1	0	undefined	no	1	0	1	0	0	1	0	Body size; Type of locomotion; Feeding method
748	TEICHERT ET AL	2018	10.1016/j.scitotenv.2018.05.179	species	order	Pisces	0	1	0	France	0	0	1	response	no	1	0	1	0	0	1	0	body size; diet; salinity preference; position in the water column
750	OLIVIER D, 2018, GLOB ECOL CONSERV	2018	10.1016/j.gecco.2018.e00506	species	class	Pisces	0	1	0	United States of America	0	1	0	response	no	1	0	1	0	0	1	0	body size; home range; period of activity; gregariousness; diet
752	SANDS B, 2018, AGRIC ECOSYST ENVIRON	2018	10.1016/j.agee.2018.06.012	species	order	Coleoptera	0	1	0	England	0	0	1	response	no	0	0	0	0	0	0	1	dung burying; dung dwelling
753	Pereya et. al. (2018)	2018	10.1111/acv.12406	species	class	Anura	1	0	0	Argentina	0	0	1	response	no	0	1	1	0	0	0	0	reproductive mode; maximum male size; ecomorphological guild of tadpoles; general habitat use of adult frogs; reproductive activity patterns
756	MCCLEERY R, 2018, BIOL CONSERV	2018	10.1016/j.biocon.2018.07.020	species	class	Vertebrata	0	1	0	Eswatini;South Africa	0	0	1	response	no	1	1	1	0	0	0	0	Foraging; Morphology; Reproduction (clutch size; annual clutches); Nest/refugia; Seasonality (migrant; local breeder)
757	RHOADES OK, 2018, BIOL CONSERV	2018	10.1016/j.biocon.2018.06.030	species	class	Pisces	1	0	0	United States of America	1	1	0	response	no	0	0	0	1	0	0	0	Escape behavior
758	SKORKA ET AL	2018	10.1016/j.biocon.2018.08.013	species	class	Aves	0	1	0	Poland	0	0	1	response	no	1	1	1	0	0	0	1	brain mass; body mass; maximum lifespan; age at first reproduction; sexual dimorphism; incubation time; clutch size; number of broods per year; mode of development; food categories; foraging microhabitat; nesting microhabitat; migration mode; sociality during the breeding period
759	Suai et al. 2018	2018	10.1007/s10530-018-1751-y	species	class	Pisces	1	0	0	China	1	0	0	response	yes	1	0	1	0	0	0	0	mass; oral gape surface; oral gape shape; oral gape position; gill raker length; gut length; eye size; eye position; body transversal shape; body transversal surface; pectoral fin position; pectoral fin shape; caudal peduncle throttling; caudal fin shape; fins surface ratio; fins area
760	Palacio et al., 2018	2018	10.1177/0160017605275160.	species	genus	Aves	1	0	0	Argentina	0	0	1	response	no	1	0	0	0	0	1	1	Mean body mass; Food item (invertebrates; vertebrates; fruits; nectar; seeds); Foraging substrate (water; ground; vegetation; air); Foraging method (pursuit; gleaning; reaching; pecking; scavenging; probing)
761	Kuczynski et al. 2018	2018	10.1111/ecog.03611	species	family	Pisces	0	1	0	Europe	1	0	0	response	no	1	1	1	0	0	0	0	body length; feeding diet (feeding habitat; feeding diet); habitat use (rheophily; reproduction habitat; migration; salinity preference; position in the water column); life history strategies (fecundity; spawning time; egg diameter; life span; age of first female maturity; parental care; incubation period)
762	Baumgartner et al. (2018)	2018	10.1111/eff.12402	species	class	Pisces	1	0	0	Brazil	1	0	0	response	no	1	1	1	0	0	0	0	feeding; habitat use; migratory pattern; parental care; mouth position ; maximum total length
763	Jesse et al., 2018, Global Change Biology	2018	10.1111/gcb.14334	species	order	Squamata	1	0	0	Caribbean	0	0	1	response	no	1	0	1	0	0	0	0	habitat use; resource acquisition; climatic tolerance; mean snout-vent length; head length; preferred temperature; night activity; sun perching ; omnivory; sexual size dimorphism
766	LIU X, 2018, MAR ENVIRON RES	2018	10.1016/j.marenvres.2018.08.013	genus	phylum	Nematoda	0	1	0	Yellow Sea	0	1	0	response	no	1	1	0	0	0	1	0	feeding type; body size; body shape; life history strategy
767	Renz et al., 2018	2018	doi.org/10.1016/j.marenvres.2018.09.013	species	class	Macroinvertebrates	1	0	0	Baltic Sea	0	1	0	effect	no	1	0	1	0	0	0	1	Feeding type; Burrow type; Depth
769	Wang et al., 2018	2018	10.1111/oik.05198	species	family	Coleoptera	1	0	0	Switzerland	0	0	1	response	no	1	0	1	0	0	1	1	Feeding guild (trophic level); Visual acuity (eye/head proportion); Movement and dispersal ability (hind wing development); Body size (average body length)
769	Wang et al., 2018	2018	10.1111/oik.05198	species	family	Carabidae	1	0	0	Switzerland	0	0	1	response	no	1	0	1	0	0	1	1	Feeding guild (trophic level); Visual acuity (eye/head proportion); Movement and dispersal ability (hind wing development); Body size (average body length)
769	Wang et al., 2018	2018	10.1111/oik.05198	species	family	Mammalia	1	0	0	Switzerland	0	0	1	response	no	1	0	1	0	0	1	1	Feeding guild (trophic level); Visual acuity (eye/head proportion); Movement and dispersal ability (hind wing development); Body size (average body length)
773	Rincon-Diaz et al. 2018	2018	10.1002/ecs2.2433	species	phylum	Pisces	1	0	0	United States of America	0	1	0	response	no	1	0	1	0	0	0	0	social foraging behavior; feeding time; feeding ground; trophic level ; water column feeding position; diet breadth
782	DEZERALD O, 2018, FUNCT ECOL	2018	10.1111/1365-2435.13142	species	phylum	Macroinvertebrates	0	1	0	Puerto Rico;Costa Rica;French Guiana;Brazil	1	0	0	effect	no	1	0	0	0	0	0	0	Functional feeding groups; Biomass
783	CEREGUINO ET AL	2018	10.1111/1365-2435.13141	multi	phylum	Macroinvertebrates	0	1	0	Latin American	1	0	0	response	no	1	1	1	1	1	1	1	maximum body size; aquatic development stage; reproduction mode; dispersal mode; resistance form; food; respiration mode; locomotion; feeding group; morphological defence; body form; cohort production interval
786	GRENIE ET AL	2018	10.1016/j.biocon.2018.08.011	species	order	Pisces	0	0	1	Global	0	1	0	response	no	1	1	1	0	0	0	0	fish size; mobility; period of activity; schooling; vertical position
787	KISSICK AL, 2018, ECOL APPL	2018	10.1002/eap.1780	species	order	Coleoptera	0	1	0	United States of America	0	0	1	response	no	1	1	1	0	0	0	0	Body size; part of the tree where larvae develop; host wood condition; family of host tree; number of family of hosts used
789	Liew et al.; 2017	2017	10.1111/eff.12419	species	family	Pisces	0	1	0	Singapore	1	0	0	response	no	1	1	1	0	0	1	1	Food guild (benticomnivore; detritivore; general predator; herbivore; invertivore; macroinvertivore; omnivore; pelagic invertivore; pelagic omnivore); Trophic level; Maximum lenght; Trophic amplitude (debris; plant material; pelagic phytoplankton; peripheryton; zooplankton; macroinvertebrates and fish); Habitat preference (lentic; lotic or generalist); Water column preference (demersal; bentopela…
792	OUCHI-MELO LS, 2018, BIODIVERS CONSERV	2018	10.1007/s10531-018-1600-4	species	order	Anura	0	1	0	Brazil	0	0	1	undefined	no	1	1	1	0	0	0	0	Body length; Body compression; Number of teeth rows; Reproductive mode
796	BOGONI JA, 2018, PLOS ONE	2018	10.1371/journal.pone.0204515	species	class	Mammalia	0	1	0	Brazil	0	0	1	response	no	1	0	0	0	0	0	0	Trophic guilds
805	MCCLAIN et al.	2018	10.1098/rsbl.2018.0294	species	phylum	Macroinvertebrates	0	1	0	Pacific Ocean	0	1	0	response	no	1	1	0	0	0	0	0	food ; trophic ; motility; tiering
807	Wong et al. 2018	2018	10.1007/s00338-018-1698-6	species	family	Scleractinia	1	0	0	Singapore	0	1	0	both	no	0	1	0	0	0	0	0	morphology; biomechanics; physiology; reproduction (Growth form; Coloniality; Maximum colony diameter; Growth rate; Skeletal density; Larval development mode; Sexuality; Presence of zooxanthellae in larvae)
808	BATISTELI AF ET AL	2018	10.3390/d10030090	species	family	Aves	0	1	0	Brazil	0	0	1	response	no	1	0	1	0	0	1	0	body mass; diet; nesting height; cavity dependence for nesting; forest dependence
809	DONNARUMMA L, 2018, DIVERSITY-BASEL	2018	10.3390/d10030096	species	phylum	Mollusca	1	0	0	Spain	0	1	0	response	no	1	0	0	0	0	0	0	Feeding guilds
810	MURILLO-GARCIA OE, 2018, DIVERSITY-BASEL	2018	10.3390/d10030100	species	order	Chiroptera	0	1	0	Neotropical Region	0	0	1	undefined	no	1	0	0	0	0	0	0	Morphological traits
812	Simeone et al., 2018	2018	10.1111/fwb.13121	family	family	Macroinvertebrates	1	0	0	Brazil	1	0	0	response	no	1	0	0	0	0	0	0	Feeding groups
812	Simeone et al., 2018	2018	10.1111/fwb.13121	species	class	Bivalvia	1	0	0	Brazil	1	0	0	response	yes	1	0	0	0	0	0	0	Feeding groups
813	KUCZYNSKI L, 2018, GLOB CHANGE BIOL	2018	10.1111/gcb.14320	species	class	Pisces	0	1	0	France	1	0	0	response	no	1	1	1	0	0	0	0	Feeding habitat; Rheophily habitat; Feeding diet; Reproduction habitat; Migration; Fecundity; Spawn time; Egg diameter; Life span; Female maturity; Parental care; Salinity; Habitat; Incubation period
814	Rodrigues-filho et. al. (2018)	2018	10.1007/s10750-018-3650-8	species	class	Pisces	0	1	0	Brazil	1	0	0	response	no	1	0	1	0	0	1	0	Diet (Detritivore ;Aquatic insectivore ; Herbivorous insectivore ;Invertivore ;Omnivore ;Piscivore);Feeding tactic (Water column;Substrate speculation;Ambusher;Grazer;Stalker;Night active; surface);Vertical compartment (Nektonic;Nektobenthic;Benthic);Current flow (Slow;Intermediate;Fast);Specify for substrate (LowIntermediate;High);Body mass (Very light;Light;Intermediate;Heavy)
816	ANDRIUZZI WS; WALL DH	2018	10.1111/1365-2656.12858	genus	phylum	Nematoda	1	0	0	United States of America	0	0	1	response	no	1	0	0	0	0	1	0	body length; body diameter
817	Tonin et al. 2018	2018	10.1111/1365-2656.12876	species	family	Arthropoda	1	0	0	Spain	0	0	1	effect	no	1	0	1	0	0	0	0	body size; growth
818	Smith et al. (2018)	2018	10.1111/jbi.13245	species	class	Aves	0	1	0	South Africa	0	0	1	response	no	0	0	1	0	0	0	0	main diet (carnivory; frugivory; granivory; insectivory; nectarivory; omnivory); main foraging strategy (harvest [fruit/seed/nectar]; terrestrial probe; arboreal probe; glean; hawk; perch and swoop; various [omnivory]); nesting requirement (cup/ball/bowl; cavity; ground; platform);body mass
822	NA	2018	10.1016/j.scitotenv.2018.04.070	species	class	Bivalvia	1	0	0	Spain;Portugal	1	0	0	response	no	1	1	1	0	0	1	0	feeding; locomotion; life cycle; flow; microhabitat; size
828	Dessier et al., 2018	2018	doi.org/10.1016/j.pocean.2017.10.009	species	order	Zooplankton	0	1	0	Atlantic Ocean	0	1	0	both	no	0	0	0	0	0	1	0	Size classes
828	Dessier et al., 2018	2018	doi.org/10.1016/j.pocean.2017.10.009	species	order	Pisces	0	1	0	Atlantic Ocean	0	1	0	both	no	0	0	0	0	0	1	0	Size classes
829	SCHWEIGER AH, 2018, OIKOS	2018	10.1111/oik.04995	species	superfamily	Scarabaeoidea	0	1	0	Europe	0	0	1	response	no	1	0	0	0	0	1	0	body size; diet
832	Regenmortel et al., 2018	2018	10.1002/etc.4185	species	genus	Zooplankton	1	0	0	Belgium	1	0	0	response	no	0	0	0	0	1	0	0	OD; pH; CoT
834	Saulino et al., 2018	2018	10.1007/s10452-018-9652-9	species	phylum	Macroinvertebrates	1	0	0	Brazil	1	0	0	response	no	1	0	0	0	0	0	0	Scrapers; Shredders; Collectors; Filterers and predators; Body length; Herbivore feeding habits; Lifestyle; Shelter; respiration
835	LESCANO JN, 2018, AUSTRAL ECOL	2018	10.1111/aec.12607	species	class	Anura	0	1	0	Argentina	1	0	0	response	no	1	1	0	0	0	0	0	snout-vent length; head length; head length; tibia-fibula length; reproductive potential; larval growth rate; reproductive mode
838	VINCENT Q, 2018, APPL SOIL ECOL	2018	10.1016/j.apsoil.2018.07.002	species	order	Collembola	1	0	0	France	0	0	1	response	no	1	1	1	0	0	1	0	Body length; Body shape; Ocelli; Post antennal organ; Pigmentation; Motion strategy; Reproduction; Vertical distribution; Microhabitat preference; Habitat preference
838	VINCENT Q, 2018, APPL SOIL ECOL	2018	10.1016/j.apsoil.2018.07.002	species	order	Macroinvertebrates	1	0	0	France	0	0	1	response	no	1	0	1	0	0	1	0	Body length; Integument; Mouth type; Diet; Microhabitat preference; Habitat preference
840	MWINAMI T ET AL	2018	10.1111/aje.12508	species	family	Aves	0	1	0	Kenya	0	0	1	undefined	yes	0	0	1	0	0	0	0	habitat specialism; genetic structure
841	Chikorowondo et al. 2018	2018	10.1111/aje.12516	species	order	Macroinvertebrates	1	0	0	Zimbabwe	0	0	1	both	no	1	0	1	0	0	0	0	feeding group (predacious; saprophagous; omnivorous; parasitic; phytophagous); ecosystem engineering (soil organic matter transformation and nutrient cycling; litter transformers and bioturbation); eusociality (eusocial; noneusocial); dispersal capacity (wings; legs; both); habitat specificity (abandoned kraals; savannah matrix; both)
844	HORIUCHI K, 2018, ENTOMOL SCI	2018	10.1111/ens.12310	species	class	Insecta	1	0	0	Japan	0	0	1	undefined	no	0	0	0	1	0	0	0	Functional groups
848	Howarth et al. 2018	2018	10.3354/meps12690	family	phylum	Invertebrata	1	0	0	Europe	0	1	0	both	no	1	1	1	1	1	0	0	maximum weight; longevity; living habit; location within sediment; feeding mode; bioturbation
849	Kandratavicius et. al. (2018)	2018	10.3354/meps12699	genus	phylum	Nematoda	1	0	0	Uruguay	1	0	0	response	no	0	0	1	0	0	0	0	Life strategy (coloniser;persister); feeding type (deposit-feeder; nonselective deposit-feede; epigrowth feeder; omnivore/predator)
850	Ashford et al. (2018)	2018	10.1098/rspb.2018.0923	species	order	Macroinvertebrates	0	1	0	Atlantic Ocean	0	1	0	response	no	1	1	1	0	0	0	0	Maximum adult length;Fragility;Maximum fecundity;Feeding group;Habitat space;Living habit;Motility;Bioturbation/sediment transport potential;Sociability;Parental care
851	Morelli et al., 2018	2018	10.1016/j.jenvman.2018.05.032	species	genus	Aves	1	0	0	Ukrania	0	0	1	response	no	1	1	0	0	0	0	0	Foraging; Breeding ecology
852	Duyl et. al. (2018)	2018	10.7717/peerj.5460	species	phylum	Porifera	1	0	0	Saba Bank	0	1	0	response	no	1	0	0	0	0	0	0	microbial abundance
853	ALBRECHT J;CLASSEN A;VOLLSTAEDT A;MOLLEL N;COSTA D;DULLE H;FISCHER M;HEMP A;HOWELL K;KLEYER M;NAUSS T;PETERS M;STEFFAN-DEWENTER I;BOEHNING-GAESE K;SCHLEUNING M	2018	10.1038/s41467-018-05610-w	species	order	Hymenoptera	0	1	0	East Africa	0	0	1	response	no	0	0	0	0	0	1	1	proboscis length; length of glossa
853	ALBRECHT J;CLASSEN A;VOLLSTAEDT A;MOLLEL N;COSTA D;DULLE H;FISCHER M;HEMP A;HOWELL K;KLEYER M;NAUSS T;PETERS M;STEFFAN-DEWENTER I;BOEHNING-GAESE K;SCHLEUNING M	2018	10.1038/s41467-018-05610-w	species	order	Diptera	0	1	0	East Africa	0	0	1	response	no	0	0	0	0	0	1	1	length of labellum; forewing length; body length; head width
853	ALBRECHT J;CLASSEN A;VOLLSTAEDT A;MOLLEL N;COSTA D;DULLE H;FISCHER M;HEMP A;HOWELL K;KLEYER M;NAUSS T;PETERS M;STEFFAN-DEWENTER I;BOEHNING-GAESE K;SCHLEUNING M	2018	10.1038/s41467-018-05610-w	species	superfamily	Anthophila	0	1	0	East Africa	0	0	1	response	no	0	0	0	0	0	1	1	intertegular distance
853	ALBRECHT J;CLASSEN A;VOLLSTAEDT A;MOLLEL N;COSTA D;DULLE H;FISCHER M;HEMP A;HOWELL K;KLEYER M;NAUSS T;PETERS M;STEFFAN-DEWENTER I;BOEHNING-GAESE K;SCHLEUNING M	2018	10.1038/s41467-018-05610-w	species	order	Aves	0	1	0	East Africa	0	0	1	response	no	1	0	0	0	0	1	1	size matching (matching traits); related to resource (energy traits); foraging
857	Tribot et. al. (2018)	2018	10.1038/s41598-018-29637-7	species	class	Pisces	0	1	0	Indian Ocean	0	1	0	effect	no	0	0	0	0	0	0	1	Body size; diet; mobility (sedentary; mobile within a reef; highly between reefs); activity (diurnal; diurnal & nocturnal; nocturnal); position (bottom; above bottom; pelagic); schooling (gregariousness; solitary; pairing; small group; medium group; large group)
861	Tuset et al., 2018, Deep-Sea Research Part I	2018	10.1016/j.dsr.2018.07.005	species	genus	Diaphus	0	1	0	Atlantic Ocean	0	1	0	undefined	no	1	0	0	0	0	0	0	Oral gape surface; Oral gape shape; Oral gape position; Eye size; Eye position; Body transversal shape
862	DAY PB, 2018, DIVERS DISTRIB	2018	10.1111/ddi.12753	species	class	Pisces	1	0	0	Australia	0	1	0	response	no	1	1	0	0	0	0	0	Thermal affinity; range size; body size; trophic level; trophic breadth; frequency in range; global mean abundance
863	HEINEN JH ET AL	2018	10.1111/ecog.03462	species	class	Aves	0	0	1	Global	0	0	1	response	no	1	0	1	0	0	1	0	body mass; diet; flight ability
864	WREDE A, 2018, ECOL INDIC	2018	10.1016/j.ecolind.2018.04.026	multi	phylum	Macrobenthos	0	1	0	Germany	0	1	0	effect	no	1	0	1	0	0	0	0	burrow type; feeding type; injection pocket depth
866	White et al., 2018, Ecology and Evolution	2018	10.1002/ece3.4267	species	class	Aves	0	1	0	Great Britain	0	0	1	effect	no	0	1	0	0	0	0	0	Body mass; clutch size; age at first breeding; young developmental type (altricial; semialtricial; or precocial); nesting behavior (solitary nester; semicolonial; and/or colonial); nest type (ground; hole; open arboreal; closed arboreal; ground closed; and/or nest parasite); migratory behavior
867	JOSEPH GS, 2018, ECOSYSTEMS	2018	10.1007/s10021-017-0194-0	species	order	Araneae	0	1	0	South Africa	0	0	1	response	no	1	0	1	0	1	0	1	maximum body size; maximum leg length; eye size; web type; hunting technique; habitat preference; circadian activity; prey selection
869	Ruhi et al., 2018	2018	10.1111/gcb.14133	species	genus	Invertebrata	1	0	0	United States of America	1	0	0	response	no	1	1	1	1	0	0	1	Morphology (body size and shape; armor); mobility; dispersal mode; dispersal strength; feeding; habitat preferences; current preferences; Life-history strategies (voltinism; lifespan; reproductive strategies)
872	BANASZAK-CIBICKA W, 2018, URBAN ECOSYST	2018	10.1007/s11252-018-0756-8	species	superfamily	Anthophila	1	0	0	Poland	0	0	1	effect	no	1	0	1	0	0	1	0	Body length; Nesting place; Social behaviour; Floral specificity; Phenology; Ocurrence; Zoogeographical range
875	Smith and Mayfiled, 2018	2018	10.1002/ece3.4339	species	family	Anthophila	1	0	0	Australia	0	0	1	response	no	1	0	1	0	0	0	0	mean intertegular distance; nesting habit; sociality
878	DO NASCIMENTO ER, 2018, OIKOS	2018	10.1111/oik.04910	species	class	Aves	0	1	0	Brazil	0	0	1	response	no	1	0	1	0	0	1	0	Diet; Foraging microhabitat; Body mass; Migratory status
883	GALLE R, 2018, LANDSC ECOL	2018	10.1007/s10980-018-0677-1	species	phylum	Arthropoda	1	0	0	Hungary	0	0	1	response	no	0	0	0	0	0	0	0	Dispersal traits; body size
885	Peoples and Midway , 2018, BIODIVERSITY RESEARCH	2018	10.1111/ddi.12747	species	class	Pisces	0	1	0	United States of America	1	0	0	effect	no	1	1	1	0	0	0	0	Native range size; Maximum total length; Maximum fecundity; Age at maturity; Maximum lifespan; Temperature range; Serial spawning; Diet breadth; Swim factor; Shape factor
886	BREJAO GL, 2018, CONSERV BIOL	2018	10.1111/cobi.13061	species	class	Pisces	0	1	0	Brazil	1	0	0	response	no	1	0	1	0	0	0	0	Body size; Ecomorphological traits (Relative height of caudal peduncle; Fitness coefficient; Pectoral fin aspect ratio; Relative area of pectoral fin; Relative eye position; Index of ventral flatteing; Relative depth; Compression index; Relative hight of head)
887	JYVASJARVI et al.	2018	10.1111/cobi.13101	species	superphylum	Macrobenthos	0	1	0	Finland	1	0	0	undefined	no	1	1	0	0	0	1	0	current preference; feeding type; locomotion type; dispersal capacity; body size
888	Schalk et al., 2018	2018	10.1007/s10530-018-1678-3	species	order	Amphibia	1	0	0	United States of America	1	0	1	effect	no	1	1	1	1	0	0	1	Body size (maximum tadpole length); Activity level (low; moderate; high); Ability to reproduce habitat (temporary; permanent or both); Length of the larval period (days); Habitat guild (benthic ornektonic); Feeding strategy (scraping or suspended feeding); Palatability for predators (palatable or unpleasant); Thermal tolerance (critical thermal maximums; Tmax)
890	Arnan et. al. (2018)	2018	10.1016/j.scitotenv.2018.03.037	species	family	Formicidae	1	0	0	Brazil	0	0	1	response	no	1	0	1	0	0	0	0	Body size (Weber's length); Relative eye length; relative scape length; relative mandible length; relative clypeus length; relative leg length
891	Dimitriadis et al., 2018	2018	10.1016/j.ecss.2018.04.012	species	genus	Pisces	1	0	0	Greece	0	1	0	response	no	1	0	1	0	1	0	0	Flow of energy and material; Food web structure; Benthic-pelagic coupling; Production rate and energy allocation
894	Almeida et al. (2018)	2018	10.1371/journal.pone.0200959	species	class	Aves	0	1	0	Paraná	0	0	1	response	no	0	0	1	0	0	0	0	Body mass; diet (Invertebrates; Endotherms; Ectotherms; Fish; Vertebrates; Scavenge; Fruits; Seeds; Plant material); Diet plasticity; feeding strata (Below surface; Around surface; Ground; Understory; Mid-high); Strata plasticity; Long legged; Hooked bill; Long bill; Swim; Perch
895	BOURQUE JR, 2018, PEERJ	2018	10.7717/peerj.5276	multi	phylum	Macroinvertebrates	0	1	0	United States of America	0	1	0	response	yes	1	0	1	0	0	0	0	feeding method; feeding locomotion; motility; living habit
896	Dunscombe et al (2018)	2018	10.1016/j.scitotenv.2018.02.274	genus	order	Macroinvertebrates	0	1	0	England	1	0	0	response	no	1	1	1	0	0	1	0	Maximum potential size;Number of cycles per year; body form; reproduction technique; resistance forms; respiration; locomotion; food; feedind habits;
901	Jarzyna and Jetz, 2018	2018	10.1038/s41467-018-04889-z	species	class	Aves	0	1	0	United States of America	0	0	1	response	no	1	0	0	0	0	0	0	dietary niche; foraging niche; body mass
903	ORIVEL J, 2018, BIOTROPICA	2018	10.1111/btp.12539	species	family	Formicidae	1	0	0	Papua New Guinea	0	0	1	response	no	1	0	0	0	0	0	0	resource use; food preferences
905	Joydas et al., 2018, Deep-Sea Research Part I	2018	10.1016/j.dsr.2018.05.004	genus	class	Macrobenthos	0	1	0	Saudi Arabia	0	1	0	response	no	1	0	1	0	0	0	0	Feeding mode; Motility; Life habits
906	LA SORTE FA, 2018, DIVERS DISTRIB	2018	10.1111/ddi.12738	species	class	Aves	0	0	1	Global	0	0	1	response	no	1	0	1	0	0	1	0	body mass; diet; foraging strata
908	Nopper et al., 2018	2018	10.1016/j.ecolind.2018.02.004	species	class	Squamata	1	0	0	Madagascar	0	0	1	response	no	0	0	1	0	0	0	1	Substrate preference (arboreal/terrestrial); Activity phase (diurnal/nocturnal)
909	Morelli et al., 2018, Ecological Indicators	2018	10.1016/j.ecolind.2018.03.011	species	class	Aves	1	0	0	Czech Republic	0	0	1	response	no	0	0	1	0	0	0	0	food type (13 variables); behavior used forfood acquisition (9 variables); substrate from which food istaken; forage activity (3 variables); nesting habitats (18 variables)
911	LEE MB, 2018, ECOL EVOL	2018	10.1002/ece3.4208	species	class	Aves	0	1	0	United States of America	0	0	1	response	no	1	0	1	0	0	1	0	body mass; food type; foraging behavior; location; migratory status
912	LAIOLO P, 2018, ECOL LETT	2018	10.1111/ele.12967	species	superfamily	Anthophila	1	0	0	Spain	0	0	1	response	no	1	1	1	0	1	0	0	Body mass; Diet width; Reproductive investment; Mobility; Sexual dimorphism; Length of the adult cycle;
912	LAIOLO P, 2018, ECOL LETT	2018	10.1111/ele.12967	species	order	Orthoptera	1	0	0	Spain	0	0	1	response	no	1	1	1	0	1	0	0	Body mass; Diet width; Reproductive investment; Mobility; Sexual dimorphism; Length of the adult cycle;
912	LAIOLO P, 2018, ECOL LETT	2018	10.1111/ele.12967	species	class	Aves	1	0	0	Spain	0	0	1	response	no	1	1	1	0	1	0	0	Body mass; Diet width; Reproductive investment; Mobility; Sexual dimorphism; Length of the adult cycle;
915	BELSKII EA, 2018, ENVIRON SCI POLLUT RES	2018	10.1007/s11356-018-2153-5	species	class	Aves	0	1	0	Russia	0	0	1	response	no	1	1	1	0	0	0	0	morphology; demography; habitat; nest location; foraging method; diet components; foraging substrate; activity period; migratory status
917	Braghin et al. 2018	2018	10.1111/fwb.13117	species	phylum	Zooplankton	1	0	0	Brazil	1	0	0	response	no	1	1	1	1	1	0	0	mean body length; habitat preference; feeding type; life span; reproduction; predatory escape response
922	ELLERS J, 2018, J ANIM ECOL	2018	10.1111/1365-2656.12838	species	order	Isopoda	0	1	0	Europe	0	0	1	response	no	0	1	1	0	0	0	0	Body size; drought resitance; inundation resitance; walking speed; vertical stratification; clutch size
922	ELLERS J, 2018, J ANIM ECOL	2018	10.1111/1365-2656.12838	species	order	Collembola	0	1	0	Europe	0	0	1	response	no	0	1	1	0	0	0	0	Body size; Temperature preference; Thermal breadth; Moisture preference; Vertical stratification; Mode of reproduction
922	ELLERS J, 2018, J ANIM ECOL	2018	10.1111/1365-2656.12838	species	class	Gastropoda	0	1	0	Europe	0	0	1	response	no	0	1	1	0	0	0	0	Shell size; Time of survival of dry period; Inindation tolerance; Age at maturity; Longevity; Clutch size; Vertical stratification
923	CHAPMAN PM, 2018, J APPL ECOL	2018	10.1111/1365-2664.13073	species	class	Aves	0	1	0	Borneo	0	0	1	response	no	0	0	0	0	0	1	0	beak; wing; tail; tarsus length
930	Riera et. al. (2018)	2018	10.1016/j.pocean.2018.05.003	species	class	Pisces	0	1	0	Mediterranean Sea	0	1	0	response	no	1	0	1	1	0	0	0	body shape; swimming strategy; diet; mouth position; sensorial barbels; aggregations; habitat; level in the water column; mobility; burying ability
931	DERHE MA, 2018, RESTOR ECOL	2018	10.1111/rec.12582	species	class	Mammalia	1	0	0	Australia	0	0	1	response	no	1	0	1	0	1	0	0	feeding guild (herbivores; omnivores; folivores; insectivores; frugivores); foraging guild (terrestrials; fossorials; scansorials; arboreals); diel activity (nocturnal; diurnal); body mass
932	Kang et al., 2018	2018	10.1016/j.gecco.2018.e00442	species	order	Pisces	0	1	0	Asia	1	0	0	response	no	1	0	1	0	0	0	1	Morphological parameters (measuring the body; head; eyes; fin); Trophic guild (food habit; trophic level); Type of habitat (water zone; water column position; water temperature)
934	MORELLI F, 2018, ECOL INDIC-a	2018	10.1016/j.ecolind.2018.03.035	species	class	Aves	1	0	0	Italy	0	0	1	response	no	1	0	0	0	0	1	0	body mass; food types; behavior for acquiring food; substrate of foraging; diel activity; nesting habitat
935	BOUSKA KL, 2018, ECOSPHERE	2018	10.1002/ecs2.2351	species	class	Pisces	0	1	0	United States of America	1	0	0	response	no	1	1	0	0	0	0	0	Functional groups (Spawning; Trophic groups)
941	Psomas et al., 2017	2017	10.1002/jmor.20828	subfamily	order	Insecta	1	0	0	Borneo	0	0	1	both	no	0	0	0	0	0	0	1	Antennae length; Terminal antennomere length; Terminal antennomere width; Antennomere number; Antennomere expansion; Hollow cavity in terminal antennomere; Trichomes; Foveae; Basal elytral foveae
942	Arangure-riaño et. al. (2018)	2018	10.1007/s00442-018-4130-6	species	phylum	Zooplankton	0	1	0	Costa Rica	1	0	1	response	no	0	0	0	0	0	0	1	Amio acid composition
943	Jenouvrier et. al. (2017)	2017	10.1111/1365-2656.12827	species	species	Thalassarche melanophris	1	0	0	Kerguelen Island	0	0	1	response	yes	0	1	0	0	0	0	1	Wing length; pre-breeding period; date od returned on the pre-breeding ground
945	OIKONOMOU A, 2018, ENVIRON BIOL FISHES	2018	10.1007/s10641-018-0759-6	species	family	Pisces	0	1	0	Greece	1	0	0	response	no	1	0	1	0	0	0	0	morphological traits
947	OKUZAKI Y, 2018, ECOL LETT	2018	10.1111/ele.12976	species	genus	Carabus	0	1	0	Japan	0	0	1	both	yes	1	1	0	0	1	0	0	body size
951	WU P, 2018, J INSECT SCI	2018	10.1093/jisesa/iey065	species	superfamily	Anthophila	0	1	0	China	0	0	1	response	no	0	0	0	0	0	1	1	body size classes; social behavior
955	ADAM TC ET AL	2018	10.3354/meps12600	species	order	Pisces	1	0	0	United States of America	0	1	0	effect	yes	1	0	0	0	0	0	0	bite type; grazing scar; diet; bite rate; foray size
956	Gasbarro et. al. (2018)	2018	10.3354/meps12599	species	kingdom	Macroinvertebrates	1	0	0	Canada	1	0	0	response	no	0	1	1	0	0	1	0	Growth form; preferred substratum; motility; habitat struture; Body size; Habitat provision
958	Fernandez-Fournier et al., 2018, PNAS	2018	10.1073/pnas.1721464115	species	genus	Anelosimus	0	1	0	Americas	0	0	1	both	no	1	0	1	0	0	0	0	body size; level of sociality
963	RODRIGUES-FILHO CAS, 2018, J BIOGEOGR	2018	10.1111/jbi.13205	species	class	Pisces	0	1	0	Brazil	1	0	0	undefined	no	1	0	1	0	0	0	0	Body mass; Morphological traits
966	HAMBLIN AL, 2018, URBAN ECOSYST	2018	10.1007/s11252-018-0731-4	species	superfamily	Anthophila	0	1	0	United States of America	0	0	1	response	no	1	0	1	0	0	0	1	social organization; nesting habitat; dietary specialization
968	RAND K ET AL	2017	10.1016/j.dsr2.2017.07.015	multi	phylum	Macrobenthos	0	1	0	Barrow Canion	0	1	0	response	no	1	1	1	1	0	1	1	size; body design; body form; prey type; feeding mechanism; degree of attachment; mobility; dispersal; reproductive mode; larval development
970	Grevé et al. (2018)	2018	10.1002/ecs2.2303	species	family	Formicidae	0	1	0	Germany	0	0	1	response	no	0	1	0	0	0	1	0	colony size;Weber´s length;pronotum width;head length; width; femur lenght; tibia lenght; eye size;behavioral dominance; number of queens per nest; nests per colony
973	Larsen et. al. (2018)	2018	10.1002/ecy.2213	family	order	Macroinvertebrates	1	0	0	Gales	1	0	0	response	no	0	0	1	0	0	0	0	Body size;life cycle; number of generations/year; locomotion; feeding habits
978	PEASE AA, 2018, ENVIRON BIOL FISHES	2018	10.1007/s10641-018-0743-1	species	family	Cichlidae	1	0	0	United States of America	1	0	0	response	no	1	0	0	0	0	0	0	morphological traits
980	Rumm et. al. (2018)	2018	10.1111/fwb.13082	genus	phylum	Mollusca	0	1	0	Germany	1	0	0	response	no	0	0	1	0	0	0	0	Shell shape (Oblong shell; Globose/conical shell;Depressed shell);Shell size (?5 mma;?5 mma);Shell character(Poorly calcified shell;Strongly calcified shell);Reproduction mode(Cross-fertilisation;Self-fertilisation or parthenogenesis);Sexual maturity(<1 y; ?1 y);Number of offspring(?10 eggs; ?10 eggs);Duration of egg development(Short;Long);Longevity(<1 y; 1–2 y ; ?2 y);Oviposition(Calcified chor…
981	FRITSCHIE KJ; OLDEN JD	2018	10.1111/fwb.13092	species	order	Pisces	0	1	0	United States of America	1	0	0	effect	yes	1	0	0	0	0	0	0	feeding guild; size; biomass
983	Colin et. al. (2018)	2018	10.1016/j.scitotenv.2017.12.316	species	class	Pisces	0	1	0	Spain	1	0	0	response	no	1	1	1	0	0	0	1	Reproductive strategy; Fecundity ; Trophic guilds; Vertical position; velocity preference; Shape factor Swimming factor; Average weight; maximal age
984	Westveer et al., 2018	2018	https://doi.org/10.1371/journal.pone.0197182	genus	phylum	Macroinvertebrates	1	0	0	Netherlands	1	0	0	response	no	1	1	1	0	0	0	1	Feeding type; locomotion type; dispersal mode; rarity-score; number of reproductive life cycles per year; r/K-strategy
988	Kauppi et. al. (2018)	2018	10.1038/s41598-018-25989-2	species	class	Polychaeta	1	0	0	Finland	0	0	1	effect	no	0	0	0	0	0	1	1	Bioturbation; solute fluxe
994	ZINKE J, 2018, DIVERS DISTRIB	2018	10.1111/ddi.12714	species	class	Anthozoa	0	1	0	Indian Ocean	0	1	0	response	no	0	1	1	0	0	0	0	life history groups: stress-tolerant; weedy; competitive
995	Parker et al., 2018	2018	10.1016/j.ecolind.2018.01.035	species	family	Pisces	0	1	0	United States of America	1	0	0	response	no	1	0	1	0	0	0	0	Habitat; Foraging
996	BALIK JA, 2018, ECOSPHERE	2018	10.1002/ecs2.2205	species	order	Trichoptera	0	1	0	United States of America	1	0	0	effect	no	1	0	0	0	1	0	0	body size; tissue stochiomestry; diet
998	HOLMSTRUP M, 2018, FUNCT ECOL	2018	10.1111/1365-2435.13058	species	superorder	Collembola	1	0	0	Iceland	1	0	0	response	no	1	0	1	0	0	0	1	life-form; body mass; dispersal ability; food preference; moisture preference; habitat width
999	Gutierrez et al. 2018	2018	10.1007/s10750-018-3529-8	species	phylum	Zooplankton	1	0	0	China	1	0	0	response	no	1	1	0	1	0	0	0	feeding strategies; predator avoidance; growt
1000	TAILLEFER AG; WHEELER TA	2018	10.1111/icad.12271	species	order	Diptera	0	1	0	Canada	0	0	1	response	no	1	1	1	0	0	1	0	larval feeding habit; specialisation to wetlands; size; generalist/specialist; voltinism; overwintering forms; habitat preference for oviposition
1002	Wouters et. al. (2018)	2018	10.1016/j.seares.2018.02.005	species	class	Polychaeta	0	1	1	Brazil	0	1	0	both	no	0	0	1	0	0	1	1	Bioturbation;Habitat;Body size;Feeding mode;Reproductive Cycle;Mobility;Pharynx Complexity;Jaw presence;Feeding palps or tentacles;Head appendages;Body appendages; Chaetal pattern; Body surface;Branchiae regionalization;Body regionalization;Number of segments
1003	LING SD, 2018, MAR POLLUT BULL-A	2018	10.1016/j.marpolbul.2018.02.053	species	class	Pisces	0	1	0	Australia	0	1	0	response	no	1	0	1	0	0	1	0	maximum size; trophic level; substrate type
1003	LING SD, 2018, MAR POLLUT BULL-B	2018	10.1016/j.marpolbul.2018.02.053	species	phylum	Macroinvertebrates	0	1	0	Australia	0	1	0	response	no	0	0	0	0	0	1	0	maximum size
1003	LING SD, 2018, MAR POLLUT BULL-C	2018	10.1016/j.marpolbul.2018.02.053	species	phylum	Macroinvertebrates	0	1	0	Australia	0	1	0	response	no	1	0	1	0	0	0	0	colonization potential; structural complexity; trophic level
1006	Caillon et al., 2018, Ecosphere	2018	10.1002/ecs2.2220	species	class	Pisces	0	1	0	North Sea	0	1	0	undefined	no	0	0	1	0	0	0	0	caudal shape; body shape
1008	Lundquist and Zhu, 2018	2018	10.1002/ecs2.2284	genus	family	Insecta	1	0	0	United States of America	1	0	0	response	no	1	0	1	0	0	0	0	shredder; collector; scraper; predator
1010	HERZON I, 2018, AGRIC ECOSYST ENVIRON	2018	10.1016/j.agee.2018.01.024	species	class	Aves	0	1	0	Russia	0	0	1	response	no	1	0	1	0	0	0	0	niche width; trophic score; community biomass;
1012	PATRICK CJ, 2018, AM NAT	2018	10.1086/696978	genus	phylum	Macroinvertebrates	0	1	0	United States of America	1	0	0	response	no	0	1	1	1	0	0	0	crawl rate; swim aility; development; armoring; shape; mature size; habit; trophic level; tolerance to stressors
1013	Gajdzik et al.'	2018	10.1111/1365-2435.13076	species	class	Pisces	0	1	0	Madagascar	0	1	0	response	no	1	1	1	0	0	0	0	Sex change at the adult stage; maximum depth; The intensity of wave exposure;group size;Microhabitat requirements;position of fish along the water column; Fish size
1014	Culumber & Tobler (2018)	2018	10.1111/jeb.13260	species	genus	Xiphophorus	0	1	0	Mexico	1	0	0	response	no	0	0	0	0	0	0	1	thermotolerance
1015	Méndez et. al. (2017)	2017	10.1002/ece3.3998	species	class	Aves	0	1	0	New Zealand	0	0	1	response	no	0	0	1	0	0	0	0	Nest location(Floating;Burrow;Ground;Shrub;Tree;Cliff/Crevice;Man-made structure);Foraging strata(Aquatic;Ground;Shrub;Sub-canopy;Canopy;Aerial);Dietary item(Marine fish;Marine cephalopod;Marine Crustacean;Marine other molusca;Freshwater vegetation;Freshwater crayfish;Freshwater invertebrates;Freshwater fish;Carrion/Scavenger;Frog/Reptile;Bird eggs/small mammal;Soil invertebrate;Ground invertebra…
1018	MORELLI F, 2018, ECOL INDIC-a-b	2018	10.1016/j.ecolind.2018.01.022	species	class	Aves	1	0	0	Italy	0	0	1	response	no	1	0	1	0	0	0	0	food types; behaviour for acquiring food; feeding substrate; activity period; nesting habitat
1019	DE JUAN S, 2018, ECOL INDIC	2018	10.1016/j.ecolind.2018.01.054	species	phylum	Macroinvertebrates	0	1	0	Chile	0	1	0	response	no	1	1	0	0	0	1	0	life history; feeding; morphology
1020	Kosickia & Hromada, 2018	2018	10.1016/j.ecolind.2018.01.009	species	species	Cuculus canorus	0	0	1	Global	0	0	1	effect	yes	1	1	1	0	0	0	0	Food types (13 variables); behaviourused for acquiring food (9 variables); substrate from which food istaken (9 variables); period of the day when a species forages actively (3variables); nesting habitats (18 variables)
1022	Pellissier et al., 2017	2017	10.1111/geb.12723	species	family	Aves	0	0	1	Global	1	0	1	response	no	1	0	0	0	0	0	0	Dietary preference; foraging strata
1025	Renner et al., 2018	2018	10.1016/j.foreco.2018.02.028	species	class	Aves	1	0	0	Germany	0	0	1	response	no	0	0	0	0	0	0	1	Ability to fly
1025	Renner et al., 2018	2018	10.1016/j.foreco.2018.02.028	species	order	Chiroptera	1	0	0	Germany	0	0	1	response	no	0	0	0	0	0	0	1	Ability to fly
1029	ZHOU L, 2018, AQUAT LIVING RESOUR	2018	10.1051/alr/2018003	species	class	Pisces	1	0	0	China	1	0	0	response	no	1	1	1	0	0	0	0	migratory type; habitat; trophic guild; current strength preference; mouth type; egg type
1030	Jourdan et al. 2018	2018	10.1016/j.scitotenv.2017.11.242	species	genus	Invertebrata	0	1	0	Europe	1	0	0	response	no	1	0	0	0	0	0	0	functional feeding groups
1036	Li et al. 2018	2018	10.1186/s40657-018-0105-x	species	class	Aves	1	0	0	China	0	0	1	effect	no	1	0	0	0	0	0	0	food habit; foraging pattern; foraging frequency; habitat specialisation; morphological traits (weight; body length; wing length; tail length)
1037	ARMENTEROS M, 2018, BULL MAR SCI	2018	10.5343/bms.2017.1013	species	phylum	Mollusca	0	1	0	Cuba	0	1	0	response	no	1	0	1	1	0	1	0	Organism/substrate relationship; Mobility; Attachment; Feeding type; Adult length; Shell shape
1039	Cai et al. 2018	2018	10.1111/ddi.12695	species	class	Mollusca	0	1	0	China	1	0	0	response	no	1	1	1	0	1	1	0	maximal body size; ratio of shell height to width; respiration; feeding habit; reproduction mode; locomotion; substrate relation
1040	Emer et. al. (2018)	2018	10.1111/ele.12909	species	class	Aves	0	1	0	Brazil	0	0	1	effect	no	1	0	0	0	0	1	0	Body mass; plant seed diameter; bird's movement
1042	DE ARAUJO GJ, 2018, J INSECT CONSERV	2018	10.1007/s10841-018-0058-8	species	infraorder	Aculeata	1	0	0	Brazil	0	0	1	response	no	1	0	0	0	0	1	0	tonghe length; larval feeding type; larval food carrying structure
1045	JOIMEL S, 2018, PEDOSPHERE	2018	10.1016/S1002-0160(18)60022-0	species	order	Collembola	1	0	0	France	0	0	1	response	no	1	1	1	0	0	0	0	Body shape; Body length; Visual organs; Pigmentation; Reproduction type; Motion strategy; Habitat preference; Microhabitat preference
1046	BOVO AAA, 2018, PERSPECT ECOL CONSERV	2018	10.1016/j.pecon.2018.03.004	species	class	Aves	0	1	0	Brazil	0	0	1	response	no	1	0	0	0	0	0	1	body mass; gape width; wing length; first-secondary length
1047	NEOH K;MY T N M;VUONG T N V;ITOH M;KOZAN O;YOSHIMURA T	2018	10.1007/s10841-018-0053-0	species	order	Isoptera	1	0	0	Vietnam	0	0	1	response	no	1	0	0	0	0	0	0	feeding groups
1049	Foster et. al. (2018)	2018	10.1002/2018PA003328	order	order	Macroinvertebrates	1	0	0	China	0	1	0	response	no	0	0	0	0	0	1	0	body size
1051	Hakkila et. al.	2018	10.1002/ece3.3923	species	class	Aves	0	1	0	Finland	0	0	1	response	no	0	0	1	0	0	1	0	wing; tail; tarsus length; bill length; bill width; bill height; body mass; Migratory patterns(Resident; migratory); Habitat requirements; Population size
1052	Head et al., 2018	2018	10.1002/ece3.3969	species	family	Decapoda	0	1	0	Chagos Archipelago	0	1	0	response	no	1	1	1	0	0	0	0	Carapace length; Mean egg size; Total egg number
1053	Balisi et al., 2018	2018	10.1098/rsos.171861	species	family	Canidae	0	1	0	North America	0	0	1	response	no	1	0	0	0	0	1	0	Body size; Diet
1057	Almeida et al. 2018	2018	10.1002/ece3.3904	species	suborder	Aves	0	1	0	Brazil	0	0	1	response	no	1	0	1	0	0	0	0	diet; foraging stratum; body mass
1059	Dézerald et al. 2018	2018	10.1007/s00027-018-0566-3	species	order	Macroinvertebrates	1	0	0	French Guiana	1	0	0	effect	no	1	1	1	1	0	0	0	mean individual growth rate; mean annual biomass; annual production; biomass turnover rate; body size; locomotion (swimmer or crawler); respiration mode (tegument/gills or plastron/respiratory siphon); body armor (soft bodied or sclerotized/shell); trophic levels (detritivore or predator)
1060	McKie et al., 2018	2018	10.1007/s00027-018-0565-4	species	order	Macroinvertebrates	1	0	0	Sweden	1	0	1	response	no	0	1	0	0	0	0	1	Flying strength; Female dispersal; Adult life span; Body size; Voltinism; Seasonal development; Emergence synchronization
1062	CORRELL M;WIEST W;HODGMAN J;MCGILL B;ELPHICK W;CONWAY M;FIELD B	2018	10.1111/ecog.02937	species	order	Aves	0	1	0	United States of America	0	0	1	response	no	0	1	1	0	0	0	0	habitat specialization; life history traits
1068	Córdova-Tapia et al., 2017, Freshwater Fish	2017	10.1111/eff.12366	species	class	Pisces	1	0	0	Mexico	1	0	0	response	no	1	0	1	0	0	0	0	Locomotion (Eye position; Body transversal shape; Body transversal surface; Pectoral fin position; Aspect ratio of the pectoral fin; Caudal peduncle throttling; Aspect ratio of the caudal fin; Fin surface ratio; Fin surface to body size ratio) Food acquisition (Oral gape surface; Oral gape shape; Oral gape position; Gill raker length; Gut length; Eye size)
1069	TAVERA et al.	2018	10.1016/j.ympev.2017.12.032	species	class	Pisces	0	1	0	Caribbean;Eastern Pacific;Indo-Pacific	0	1	0	undefined	no	1	0	1	0	0	1	0	locomotion; feeding; morphometric
1070	BERGER ET AL	2018	10.1016/j.scitotenv.2017.11.022	species	phylum	Macroinvertebrates	0	1	0	Germany	1	0	0	response	no	1	1	1	0	0	0	1	size; life cycle duration; number of cycles; aquatic stages; reproduction; dispersal; resistance forms; respiration; locomotion and substrate relation; food; feeding habits; substrate preference
1074	MCWILLIAM M, 2018, PROC NATL ACAD SCI U S A	2018	10.1073/pnas.1716643115	species	class	Anthozoa	0	0	1	Global	0	1	0	undefined	no	1	1	1	0	0	0	1	growth rate; skeletal density; corallite width; interstitial space size; colony height; surface area-to-volume ratio; maximum colony size
1077	AREVALO-SANDIO ET AL	2018	10.1371/journal.pone.0193752	species	class	Mammalia	0	1	0	Brazil	0	0	1	response	no	1	0	1	0	0	0	0	trophic guild; group living; body mass; home range
1080	England & Wilkes, 2018	2018	10.1016/j.scitotenv.2017.09.014	species	phylum	Macroinvertebrates	0	1	0	United Kingdom	1	0	0	response	no	1	1	1	0	1	1	0	body length; Life cycle duration; Voltinism; Aquatic life stages; Reproduction mode; Dispersal mode; Resistance forms; Respiration mode; Locomotion or relation to the substrate; Diet and feeding mode
1081	Partida-Lara et al	2018	ornneo/article/view/229	species	family	Trochilidae	1	0	0	Mexico	0	0	1	response	no	0	0	0	0	0	1	0	culmen exposed; beak curvature; body mass
1084	Lindegren et. al. (2018)	2018	10.1038/s41598-018-22419-1	species	class	Pisces	0	0	1	Global	0	1	0	both	no	0	0	1	0	0	1	0	Maximum length; Mean trophic level; Habitat (Bathydemersal;Bathypelagic; Demersal; Pelagic;Pelagic-neritic; Pelagic-oceanic)
1085	Mauda et al., 2018, Biodivers Conserv	2018	10.1007/s10531-017-1474-x	genus	family	Formicidae	1	0	0	South Africa	0	0	1	response	no	1	0	0	0	0	0	0	predators; scavengers; nectarivores; honeydew; granivores; plant matter
1087	PILOTTO F, 2018, ECOL APPL	2018	10.1002/eap.1672	multi	phylum	Macroinvertebrates	1	0	0	Sweden	1	0	0	response	no	1	0	1	0	0	0	1	feeding group; dispersal mode; flow preference
1092	Oliveira et al. (2017)	2017	10.1111/fwb.13064	species	class	Pisces	1	0	0	Brazil	1	0	0	response	no	1	1	1	0	0	1	0	diet; habitat use; mouth position; migration; parental care; internal fertilisation; maximum total lengt
1094	Benedetti et al., 2018	2018	10.1111/jbi.13166	species	subclass	Copepoda	0	0	1	Mediterranean Sea	0	1	0	response	no	1	1	0	0	0	1	0	Body length; Feeding mode; Spawning strategy; Trophic group
1098	DE WANDELER H, 2018, PEDOBIOLOGIA	2018	10.1016/j.pedobi.2018.01.003	species	order	Opisthopora	0	1	0	Europe	0	0	1	response	no	0	0	1	0	0	1	0	functional group; biomass
1099	Nagy et al., 2018, Urban Forestry and Urban Greening	2018	10.1016/j.ufug.2018.01.002	species	phylum	Arthropoda	1	0	0	Hungary	0	0	1	response	no	0	0	1	0	0	1	0	body size; habitat affinity; humidity preference; disturbance sensitivity
1102	BRIONES MJI, 2018, PEDOBIOLOGIA	2018	10.1016/j.pedobi.2018.02.001	species	family	Lumbricidae	0	1	0	Europe	0	0	1	undefined	yes	0	1	0	0	0	0	0	shape; thickness of body wall
1104	REDMOND LE, 2018, WATER RESOUR RES	2018	10.1002/2017WR021956	species	phylum	Zooplankton	0	1	0	Canada	1	0	0	response	no	0	1	1	1	1	0	0	body size; reproduction mode; habitat type; phtoprotection potential
1110	Tinoco et al., 2018	2018	10.1002/ece3.3813	species	order	Aves	0	1	0	Ecuador	0	0	1	response	no	0	0	1	0	0	0	0	Habitat; Body size (bill length); Body mass; Wing loading; width of wings; Tarsus length
1115	MAASRI A, 2018, FRESHW SCI	2018	10.1086/695945	genus	phylum	Macroinvertebrates	0	1	0	Mongolia	1	0	0	response	no	1	1	1	0	0	0	0	life cycle; dispersal capacities; feeding habitats
1118	SALAS-LOPEZ A, 2018, INSECT CONSERV DIVERS	2018	10.1111/icad.12248	species	family	Formicidae	1	0	0	French Guiana	0	0	1	response	no	1	0	0	0	1	0	0	Morphological traits (Eye size; Anterior eye position; Weber length; Apical tooth length; Mandible length; Mandible width; Scape length; Clypeus length; Interocular distance; Head width; Pronotum sidth; Femur length; Femur width)
1121	OUTREMAN Y, 2018, FUNCT ECOL	2018	10.1111/1365-2435.13007	species	family	Braconidae	0	1	0	France	0	0	1	response	yes	0	1	0	0	0	0	0	longevity; body size
1122	Neumann-Leitão et al. (2018)	2018	10.3389/fmicb.2018.00355	phylum	phylum	Zooplankton	1	0	0	Brazil	0	1	0	response	no	1	0	1	0	0	1	0	average adult female body length;feeding type;trophic group; mode of reproduction;vertical distribution preference;diel vertical migration behavior; habitat type
1126	Leavitt & Schalk (2017)	2017	10.1016/j.jaridenv.2017.11.014	species	order	Squamata	1	0	0	Texas	0	0	1	response	no	1	0	1	1	0	0	0	Mean body temperature; thermal niche breadth;Active forager; sit and wait foragers; head height; head length;Number of eggs; weight of clutchsnout-vent length; body width; body height; Body width; body height; tibia-fibula length;radius-ulna length;Tail length
1130	MARTELLO F, 2018, SCI REP	2018	10.1038/s41598-018-20823-1	species	family	Formicidae	0	1	0	Brazil	0	0	1	response	no	1	0	1	0	1	0	1	sensory ability; head width; weber's length; locomotion;
1132	CARDOZO-FERREIRA GC, 2018, MAR ECOL -PROG SER	2018	10.3354/meps12422	species	family	Pisces	0	1	0	Brazil	0	1	0	response	no	1	0	1	0	0	0	0	oral gape surface; oral width; eye size; eye position; body transversal shape; pectoral fin shape and relative area; caudal peduncle throttling; body elongation index; dantition type; size class limit; resource use
1134	Hass et. al. (2018)	2018	10.1016/j.agee.2017.10.019	species	genus	Apis	0	1	0	Philippines	0	0	1	response	no	1	0	1	0	0	0	0	body size; tongue length;nesting behavior
1140	Gomes et al.; 2018	2018	10.1007/s10530-017-1555-5	species	genus	Araneae	1	0	0	Portugal	0	0	1	response	no	1	0	1	0	0	1	1	Female body size (small; medium; large); Hunting strategy (active; ambush; web); Vegetation strata (soil; vegetation; both); Association with litter (Yes; no); Activity (daytime; nighttime; both); Trophic specialization (Eurifagic; stenophageal (crustaceophagic); Stenophageal (myrmecophagous))
1145	BROWN LE, 2018, NAT ECOL EVOL	2018	10.1038/s41559-017-0426-x	multi	phylum	Macroinvertebrates	0	0	1	Global	1	0	0	response	no	1	1	1	0	1	1	0	body size; life cycles; pupation; adult life stages; respiration mode; locomotion/substrate attachment; diet; resistance elements
1147	Ebeling et. al. (2018)	2018	10.1111/oik.04210	species	phylum	Arthropoda	1	0	0	Germany	0	0	1	both	no	1	0	0	1	0	1	1	Feeding guild;Feeding mode;Food/host;Specialization;Stratum;Aerial mobility;Body mass
1148	LAIGLE I, 2018, OIKOS	2018	10.1111/oik.04712	species	phylum	Invertebrata	0	0	1	Global	0	0	1	undefined	no	1	0	1	1	0	1	0	prey capture strategy; poison; body mass; mobility; thoughness; feeding guild; vertical stratification
1151	EBELING A, 2018, BASIC APPL ECOL	2018	10.1016/j.baae.2017.09.014	species	phylum	Arthropoda	1	0	0	Germany	0	0	1	both	no	1	0	0	0	0	1	0	trophic groups; body mass
1155	Correa et al. (2017)	2017	10.1093/ee/nvx191	species	order	Coleoptera	1	0	0	Brazil	0	0	1	effect	no	0	0	0	0	0	1	1	Nesting behavior (tunnelers; rollers; or dwellers); diet preference (human feces; cattle dung; carrion; coprophagous/generalist; or generalist); breadth of diet (species attracted to one; two; or three bait types);body size
1157	FARNEDA FZ, 2018, BIOL CONSERV	2018	10.1016/j.biocon.2017.12.036	species	order	Chiroptera	1	0	0	Brazil	0	0	1	response	no	1	0	1	0	0	1	0	body mass; trophic level; dietary specialization; vertical stratification; wing morphology
1159	MOCQ J, 2018, WATER AIR SOIL POLLUT	2018	10.1007/s11270-017-3671-3	genus	class	Macrobenthos	1	0	0	Canada	1	0	0	response	no	1	1	1	0	0	1	1	maximal size; respiration; food; dispersion tactics; generations per year; life cycle duration; habit trait group; functional feeding group
1160	Ulrich et al. 2017	2017	10.1111/oik.04561	species	class	Aves	1	0	0	Brazil;Tanzania;Kenia	0	0	1	response	no	1	0	1	0	0	0	0	biometric traits (beak shape; wing shape; tarsus; tail and wing length; body mass); feeding guilds; foraging stratum;
1166	Edie et. al. (2018)	2018	10.1073/pnas.1717636115	genus	class	Bivalvia	0	0	1	Global	0	1	0	response	no	0	0	1	0	0	0	0	mobility (immobile; mobile; swimming); tiering (infaunal asiphonate;deep-infaunal siphonate; shallow-infaunal siphonate; deep/shallow infaunal siphonate; borer; commensal; semiinfaunal; nestler; epifaunal); feeding (suspension; subsurface deposit; surface deposit; photosymbiotic;chemosymbiotic; carnivore; mixed deposit/suspension); fixation(unattached; cemented; byssate)
1173	Donnarumma et. al. (2018)	2018	10.12775/EQ.2018.021	species	phylum	Mollusca	0	1	0	Tyrrhenian Sea	0	1	0	response	no	1	0	1	0	0	0	0	Micro- and Macro-Grazers;Deposit Feeders; Suspension Feeders; Predators; Scavengers; Ectoparasites
1175	Dávila and Iborra, 2018	2018	10.4067/S0717-92002018000300363	family	order	Macroinvertebrates	1	0	0	Cuba	0	0	1	response	no	1	0	1	0	0	0	0	soil engineers; detritivores; herbivores; predators
1176	ROLKE D, 2018, J LIMNOL	2018	10.4081/jlimnol.2018.1819	species	order	Coleoptera	1	0	0	Germany	0	0	1	response	no	1	0	1	0	0	0	0	Flight ability; Locomotion type; Feeding group; Trophic level
1187	FLORENCIA NADAL M, 2018, CALDASIA	2018	10.15446/caldasia.v40n1.67362	species	order	Araneae	1	0	0	Argentina	0	0	1	response	no	1	0	0	0	0	0	0	guilds; forage type
1190	MAESTRI R, 2018, ECOGRAPHY	2018	10.1111/ecog.03001	species	order	Rodentia	0	1	0	South America	0	0	1	response	no	0	0	0	0	0	1	0	skull morphology
1191	CASTRO DMP ET AL	2018	10.1016/j.ecolind.2017.09.030	family	phylum	Macroinvertebrates	0	1	0	Brazil	1	0	0	response	no	1	1	1	0	0	1	0	body size; reproductive cycles; feeding habits; locomotion; body flexibility; body form; relation to substrate
1196	KOKAVEC I;NAVARA T;BERACKO P;ROGANSKA A;LANCZOS T;SPORKA F	2018	10.1127/fal/2018/1112	species	phylum	Macroinvertebrates	0	1	0	Slovakia	1	0	0	response	no	1	0	1	0	0	0	0	current preference; feeding type; locomotion type; hypsometric preference; stream zonation preference; saprobity preference; microhabitat preference
1197	HOLT BG, 2018, J BIOGEOGR	2018	10.1111/jbi.13091	species	class	Mammalia	0	0	1	Global	0	0	1	response	no	0	1	0	0	0	1	0	morphological traits; life history traits
1198	CARVALHO RA; TEJERINA-GARRO FL	2018	10.1071/MF17149	species	class	Pisces	0	1	0	Brazil	1	0	0	response	no	1	1	1	0	0	1	0	Average body mass; Foraging locality; Foraging method; Migratory habit; Parental care; Trophic guild; Substrate preference; Water column position
1199	ECHEVERRIA G/ GONZALEZ N	2018	10.24189/ncr.2018.048	species	order	Pisces	0	1	0	Venezuela	1	0	0	response	no	1	0	1	0	0	0	0	standard length; body shape; trophic guild; mouth position
1203	ECHEVARRIA G, 2018, STUD NEOTROP FAUNA ENVIRON	2018	10.1080/01650521.2017.1387426	species	class	Pisces	1	0	0	Venezuela	1	0	0	response	no	1	0	1	0	0	0	0	morphological traits; diet
1204	MONADJEM A, 2018, HYSTRIX	2018	10.4404/hystrix-00016-2017	species	order	Chiroptera	0	1	0	Namibia;Botsuana;South Africa	0	0	1	undefined	no	1	0	1	0	0	1	0	Foraging guild; Size; Wing morphology; echolocation
1205	PEREIRA MJ ET AL	2018	10.4404/hystrix-00020-2017	species	order	Chiroptera	0	1	0	Brazil	0	0	1	response	no	1	0	1	0	0	1	0	foraging guild; feeding habits; trophic level; forearm length; body mass; aspect ratio; wing load
1206	MAMMOLA S, 2018, INVERTEBR SYST	2018	10.1071/IS17090	species	family	Araneae	1	0	0	Italy	0	0	1	response	yes	1	0	1	0	0	0	0	leg length; sternum ratio; cephalothorax heigth; cephalothorax length; eyes ratio; chelicerae length
1208	ZHAO T, 2018, ASIAN HERPETOL RES	2018	10.16373/j.cnki.ahr.170079	species	class	Amphibia	1	0	0	China	0	0	1	both	no	1	1	1	0	0	0	0	Body size; Sexual maturity; Clutch position; Number of eggs per clutch; Egg size; Duration of breeding activity; Spawn site; Life history habit; Time partitioning; Diet; Mobility mode
1209	Villnäs et al. 2017	2017	10.1002/eap.1630	species	phylum	Macroinvertebrates	0	1	0	Finland	0	1	0	both	no	0	1	1	0	0	0	1	Sediment reworking mode (no transport; surficial modifier; tube-dweller; bio diffuser; gallery diffuser); Environmental position (infauna top; infauna bottom; pelagic; epibenthic); Maximum size (xs; s; m; l); Longevity (<1 ; 1-2; 2-5; 5-10 years); Reproductive frequency (semelparous; annual episodic; annual protracted); Larval type ( direct development; lecitotrophic; planktotrophic); Duration of…
1212	NEVALAINEN L, 2018, WATER	2018	10.3390/w10010086	species	order	Cladocera	1	0	0	Italy	1	0	0	response	no	1	0	1	0	0	1	0	body size; body shape; feeding type; habitat; functional group
1222	Hadley et. al. (2017)	2017	10.1111/btp.12487	species	family	Trochilidae	0	1	0	Costa Rica	0	0	1	response	no	0	0	1	0	0	1	0	Body mass; bill length; angle of bill curvature
1223	PRESLEY SJ, 2018, BIOTROPICA	2018	10.1111/btp.12501	species	family	Chiroptera	0	1	0	Costa Rica	0	0	1	response	no	1	0	1	0	0	1	0	diet; foraging location; foraging strategy; body size; masticatory mode; aerodynamics
1229	Floury et al., 2017	2017	[10.1111/ecog.02701].	genus	phylum	Macroinvertebrates	0	1	0	France	1	0	0	response	no	1	0	0	0	0	0	1	Climate vulnerability; feeding specialisation
1232	Frainer et al. (2017)	2017	10.1111/1365-2664.12932	genus	order	Invertebrata	1	0	0	Sweden	1	0	0	both	no	1	0	1	0	0	1	0	leaf-eating; body size; habitat preference
1233	Arantes et al., 2017, Journal of Applied Ecology	2017	10.1111/1365-2664.12967	species	class	Pisces	1	0	0	Brazil	1	0	0	response	no	1	1	1	0	0	0	0	Life history; Feeding; Microhabitat use strategies
1234	RIGAL F ET AL	2018	10.1111/ddi.12655	multi	phylum	Arthropoda	1	0	0	Azores	0	0	1	response	no	1	0	1	0	0	1	1	body size; dispersal ability; type of food; way of getting food; mode of ingestion; period of activity
1236	Echevarría & González, 2016	2016	10.1111/eff.12333	species	family	Pisces	1	0	0	Venezuela	1	0	0	response	no	1	0	0	0	0	0	1	Standard length; Life strategy (Opportunistic; Seasonal; Equilibrium); Trophic guild; Body shape (Serpentiform; Fusiform; Slightly deep; Deep; Depressed head; cylindrical body; Flat; Humped)
1237	Lima et al., 2018	2018	10.1111/eff.12356	species	genus	Pisces	1	0	0	Brazil	1	0	0	response	no	1	1	1	0	0	0	1	Origin; Reproduction; Habitat use; Preference for lotic habitat; Diet; Life history
1242	Dencker et al., 2017	2017	10.7487/2016.109.1.969)	species	genus	Pisces	0	1	0	North Sea	0	1	0	response	no	1	1	0	0	0	1	1	Body size; Age at maturity; Fecundity; Egg size; Body shape; Diet; Spawning behavior; Caudal fin shape
1245	Teichert et al., 2017, Scientific Reports	2017	10.1038/s41598-017-17975-x	species	class	Pisces	0	1	0	Portugal;Spain;France	1	0	0	response	no	1	0	1	0	0	1	0	Fish size; Vertical position; Spawning habitat; Trophic group; Swimming mode
1247	DAVID MASON-ROMO E, 2017, PLOS ONE	2017	10.1371/journal.pone.0189104	species	class	Mammalia	1	0	0	Mexico	0	0	1	response	no	1	0	1	0	0	1	0	habitat; stratum; diet; temporal activity; biomass; commonness
1250	RAFFARD A, 2017, PROC R SOC B-BIOL SCI	2017	10.1098/rspb.2017.1893	species	species	Crustacea	1	0	0	France	1	0	0	both	yes	1	0	0	0	1	0	0	Boldness; growth rate; morphology; voracity; moulting; consumption rate; egestion rate
1251	BURBRINK FT, 2017, SCI ADV	2017	10.1126/sciadv.1701387	species	order	Serpentes	0	1	0	United States of America	0	0	1	undefined	no	0	1	1	0	0	1	0	Habitat preference; parity; average clutch size; diel pattern; diet; body size
1252	REARDON S, 2017, ACTA CHIROPT	2017	10.3161/15081109ACC2017.19.2.005	species	order	Chiroptera	0	1	0	Liberea;Guinea	0	0	1	undefined	no	0	0	0	0	0	1	0	forearm length; ear length; tail length; skull length and breath; ecolocation strategy
1254	BARNUM et al.	2017	10.1002/eap.1619	species	superphylum	Macrobenthos	1	0	0	United States of America	1	0	0	response	no	0	1	1	0	1	1	1	Voltinism; Dispersal; Drift; Respiration; Rheophily; Size; Thermal; Tolerance; Habit
1255	DU Y, 2017, ECOL EVOL	2017	10.1002/ece3.3613	species	order	Rodentia	1	0	0	China	0	0	1	response	no	1	0	0	0	1	0	0	Body size; Foraging; Morphological traits (Tail-body ratio)
1257	Fraser e Lyons 2017	2017	10.1111/geb.12667	species	class	Mammalia	0	1	0	Western Hemisphere	0	0	1	response	no	1	1	1	0	1	0	0	body mass
1258	Minor et al., 2017, Exp Appl Acarol	2017	10.1007/s10493-017-0190-2	species	suborder	Oribatida	1	0	0	Vietnam	0	0	1	response	no	0	1	0	0	0	1	0	body size; reproductive mode
1261	Basset et al., 2017	2017	10.1002/ece3.3515	species	family	Saturniidae	1	0	0	Panama	0	0	1	response	no	0	0	0	0	0	0	1	Dispersal ability seasonal species host specialist; Dispersal limitation aseasonal species host generalist; Dispersal limitation aseasonal species host specialist; Dispersal limitation aseasonal species; Dispersal ability seasonal species host specialist
1262	KERR E, 2017, BIOL J LINNEAN SOC	2017	10.1093/biolinnean/blx099	species	genus	Rodentia	1	0	0	France	0	0	1	undefined	yes	1	0	0	0	0	0	0	Morphological traits
1265	Ecobar-toledo et. al. (2017)	2017	10.1007/s10641-017-0666-2	species	class	Pisces	1	0	0	Mexico	1	0	0	response	no	0	1	1	0	0	0	0	Caudal fin;Body shape;Trophic level;Reproductive Guild;Trophic guild;Habitat;Mouth type;Salinity Tolerance;Maximum Length;Use of estuaries;Essential habitat
1267	BARBER NA, 2017, BIODIVERS CONSERV	2017	10.1007/s10531-017-1417-6	species	order	Coleoptera	1	0	0	United States of America	0	0	1	response	no	1	1	1	0	0	1	0	body size; wing morphology; activity time; breeding season; adult diet
1268	Gobbi et al., 2017	2017	10.1111/een.12456	species	family	Carabidae	1	0	0	Italy	0	0	1	response	no	1	0	0	0	0	0	1	Dispersion capacity; Diet; Average body length (mm); Larva hunting strategy; Adult hunting strategy
1268	Gobbi et al., 2017	2017	10.1111/een.12456	species	order	Araneae	1	0	0	Italy	0	0	1	response	no	1	0	1	0	0	0	0	Dispersion capacity of the adult; Hunting strategies; Average body length (mm)
1269	CAMPOS CC ET AL	2017	10.1016/j.ecolind.2017.08.018	species	subclass	Copepoda	0	1	0	Brazil	0	1	0	response	no	1	1	0	0	0	0	0	feeding type; trophic group; reproduction
1270	TIEDE Y, 2017, ECOL INDIC	2017	10.1016/j.ecolind.2017.01.029	species	family	Formicidae	1	0	0	Ecuador	0	0	1	response	no	1	0	0	0	0	0	0	morphological traits
1272	Zeni et al. (2017)	2017	10.1111/fwb.13047	species	class	Pisces	0	1	0	Brazil	1	0	0	response	no	0	0	1	0	0	1	0	Eye position;Compression index;Depression index;Relative depth;Fineness ratio;Relative length of caudal peduncle;Relative height of caudal peduncle;Relative width of caudal peduncle;Relative area of dorsal fin;Relative area of caudal fin;Relative area of pectoral fin;Aspect ratio of pectoral fin;Relative length of head;Relative height of head;Relative width of mouth
1277	MONROY S, 2017, SCI TOTAL ENVIRON	2017	10.1016/j.scitotenv2017.05.093	species	phylum	Macroinvertebrates	1	0	0	Spain	1	0	0	response	no	1	1	1	0	1	0	0	Maximum size; life-cycle duration; Reproductive cycles; Dispersal; Resistance forms; Food type; Feeding habits; Respiration; Locomotion and substrate relation; Flow velocity
1278	MARTINS et al.	2017	10.1007/s11252-017-0688-8	species	superfamily	Anthophila	1	0	0	Canada	0	0	1	response	no	0	1	1	0	0	1	0	size class; nesting preference; activity levels; floral specialization
1279	RIBEIRO J, 2017, BIODIVERS CONSERV	2017	10.1007/s10531-017-1410-0	species	class	Anura	0	1	0	Brazil	0	0	1	response	no	1	1	1	0	0	1	0	activity; habitat; fossorial behavior; adult size; breeding site; breeding strategy; clutch size; parental care; breeding season; breeding pattern; geographic range
1284	Barnagaud et. al. (2017)	2017	10.1007/s00442-017-3967-4	species	class	Aves	0	1	0	United States of America	0	0	1	response	no	0	1	1	0	0	0	0	primary habitat; nest location; foraging strategy; main diet; territoriality; migration; developmental mode; log-transformed body mass; wingspan; body length; number of broods per year; clutch size; mating; chick-rearing mode; maximum lifespan
1285	DOLEDEC S ET AL	2017	10.1016/j.scitotenv.2017.05.057	genus	phylum	Macroinvertebrates	0	1	0	France;Spain	1	0	0	response	no	1	1	1	0	1	0	1	maximal size; life duration; generations per year; aquatic stages; dispersal; locomotion and substrate relations; resistance form; reproductive characteristics; food type; feeding habit; respiration type
1286	Mathers et al. 2017	2017	10.1016/j.scitotenv.2017.04.096	species	order	Macroinvertebrates	1	0	0	England	1	0	0	response	no	1	1	1	0	1	1	0	maximal potential size; reproduction; respiration; locomotion; feeding group; substrate preference
1292	FRAINER A, 2017, PROC NATL ACAD SCI U S A	2017	10.1073/pnas.1706080114	species	class	Pisces	0	1	0	Barents Sea	0	1	0	response	no	1	1	1	0	0	0	0	Body size; Maximum age; Fecundity; Egg size; Growth rate; Diet; Habitat affinity; Food-web position
1293	PESSOA MB, 2017, PEERJ	2017	10.7717/peerj.3978	species	order	Coleoptera	0	1	0	Brazil	0	0	1	both	no	1	0	1	0	0	0	1	morphological traits; food preference; horizontal displacement; nest building; daily activity
1294	Brodie 2017	2017	10.1073/pnas.1710172114	species	class	Vertebrata	1	0	0	Indonesia;Malaysia	0	0	1	effect	no	1	0	0	0	0	0	0	body size
1297	Sodré et al. 2017	2017	10.1127/fal/2017/1064	species	family	Zooplankton	1	0	0	Brazil	1	0	0	response	no	1	1	1	0	0	0	0	mean body length; habitat; trophic group; feeding type; reproduction type
1301	Morelli et al. 2017	2017	10.1016/j.ecolind.2017.04.036	species	class	Aves	0	1	0	France	0	0	1	effect	no	1	1	1	0	0	1	1	Food types (13 variables); Behavior used in acquiring food (9 variables); Substrate from which food is taken (9 variables); Period of day when the species forages actively (3 variables); Nesting habitats (18 variables)
1308	Ross et al. 2017	2017	10.1111/2041-210X.12769	species	class	Aves	1	0	0	Borneo	0	0	1	response	yes	1	0	1	0	0	0	0	dietary composition; trophic position; foraging substrate; resource requirements
1316	PIANKA ER, 2017, AM NAT	2017	10.1086/693781	species	order	Squamata	0	0	1	Global	0	0	1	undefined	no	1	1	1	1	1	0	0	Habitat; Foraging mode; Diet; Clutch size; Clutch mass; Clutch frequency; Offspring size; Size at maturity; Parity mode; Mean size of male and females; Mean weight; Sexual versus asexual; Defense tactics; Thermoregulation; Air temperature activity; diel time of activity; active body temperature
1319	ANDRADE AN ET AL	2017	10.1016/j.ecolind.2017.07.006	multi	phylum	Macroinvertebrates	0	1	0	Brazil	1	0	0	response	no	1	1	1	0	0	1	0	respiration; feeding habits; locomotion; body size; body shape
1320	Flor et. al. (2017)	2017	10.1002/ecs2.2007	species	class	Insecta	0	1	0	United States of America	0	0	1	response	no	0	0	1	0	0	1	0	Native (US and Canada); non-native; xerophilous; hygrophilous; open-habitat preference; shade-habitat preference; macropterous; brachypterous; average body size
1322	PAPANIKOLAOU AD, 2017, ECOSPHERE	2017	10.1002/ecs2.2008	species	superfamily	Anthophila	0	1	0	Europe	0	0	1	both	no	1	0	1	0	0	1	0	Sociality; Pollen transfer to nest; Lecty; Preferred flower morphology; Activity period; Body size
1323	Marichal et al. (2017)	2017	10.1016/j.ejsobi.2017.09.003	species	class	Clitellata	0	1	0	Brazil	0	0	1	both	no	0	1	1	0	0	1	0	relative gizzard size; type of typhlosole; length and type of caudal setae; pigmentation; overall length; thickness of septa and musculature in anterior segments
1326	LICHTENBERG EM, 2017, J ANIM ECOL	2017	10.1111/1365-2656.12747	species	superfamily	Anthophila	1	0	0	Costa Rica	0	0	1	response	no	1	1	1	0	0	1	0	body size; colony size; diet breadth; group foraging; nest position
1327	HEINO J, 2017, LIMNOL OCEANOGR	2017	10.1002/lno.10577	species	phylum	Macroinvertebrates	0	1	0	Finland	1	0	0	response	no	1	1	1	0	0	0	0	Body size; locomotion; substrate relation; feeding habit
1329	SMITH et al.	2017	10.1002/rra.3211	genus	phylum	Macroinvertebrates	0	1	0	United States of America	1	0	0	response	no	0	1	0	0	1	0	0	Voltinism; resistant to drying; resistant to drying
1332	Plewa et al., 2017, Forest Ecology and Management	2017	10.1016/j.foreco.2017.07.052	species	order	Coleoptera	1	0	0	Poland	0	0	1	response	no	1	0	0	0	0	1	0	body length; red-list index; functional groups; sub-guilds
1333	Wal et al.; 2017	2017	10.1016/j.ecss.2017.08.012	species	phylum	Macroinvertebrates	1	0	0	Netherlands	0	1	0	response	no	1	1	0	0	0	0	1	Feeding mode (surface tank feeder; tank feeder; suspension feeder; carnivore; omnivore); Adult mobility (excavator; crawler; swimmer; prisoner / sessile); Life history strategy (ecological groups EG-I to EG-V)
1339	DIAZ-GARCIA JM, 2017, BIODIVERS CONSERV	2017	10.1007/s10531-017-1372-2	species	class	Amphibia	1	0	0	Mexico	0	0	1	response	no	1	1	1	0	0	0	0	Body mass; Microhabitat preference; Reproductive mode; Type of respiration
1340	Jonason et. al. (2017)	2017	10.1111/ecog.02268	species	class	Aves	0	1	0	Finland	0	0	1	response	no	0	0	1	0	0	0	0	Nest site;summer diet;clutch size; territory size; migration strategy
1340	Jonason et. al. (2017)	2017	10.1111/ecog.02268	species	family	Rhopalocera	0	1	0	Finland	0	0	1	response	no	0	0	1	0	0	0	0	wing span; egg production; host plat specialisation
1344	TALAGA S, 2017, URBAN ECOSYST	2017	10.1007/s11252-017-0653-6	multi	phylum	Macroinvertebrates	1	0	0	French Guiana	1	0	0	both	no	1	1	1	0	1	0	1	maximum body size; aquatic development stage; reproduction mode; dispersal mode; resistance form; food; respiration mode; locomotion; feeding group
1348	RIERA R, 2017, AQUACULTURE	2017	10.1016/j.aquaculture.2017.06.014	species	family	Pisces	0	1	0	Tenerife	0	1	0	both	no	1	1	1	1	0	0	0	body shape; swimming; mobility; diet; maximum body size; water column; burying ability
1350	Modiba et al. 2017	2017	10.1016/j.biocon.2017.07.031	species	order	Odonata	1	0	0	South Africa	0	0	1	response	no	1	1	1	0	0	0	0	body length; wingspan; predominant body colours; proportion of months active as adult per year; percher; flyer; distribution range
1351	PALMEIRIM AF, 2017, BIOL CONSERV	2017	10.1016/j.biocon.2017.08.002	species	order	Squamata	1	0	0	Brazil	0	0	1	response	no	1	0	1	0	1	0	0	Thermoregulation mode; Gepgraphic distribution; Type of habitat used; Body size; Range of prey
1354	VIRKKALA R, 2017, ECOL EVOL	2017	10.1002/ece3.3328	species	class	Aves	0	1	0	Finland	0	0	1	response	no	0	1	1	0	0	0	0	habitat preference; breeding status; migratory status
1356	Carbonell et al., 2017	2017	10.1111/1365-2435.12884	species	order	Insecta	0	1	0	Iberian Peninsula;Morocco	1	0	0	both	no	1	1	0	0	0	1	1	Functional niche (fertility; dispersion capacity; trophic function; life cycle; body size)
1358	BARNAGAUD JY, 2017, GLOB ECOL BIOGEOGR	2017	10.1111/geb.12629	species	class	Aves	0	0	1	Global	0	0	1	response	no	1	0	1	0	0	1	0	dietary preference; dietary specialization; habitat use; preferential vegetation layer; propensity to migration; body mass; thermal preference
1361	Estevo et. al. (2017)	2017	10.1016/j.ufug.2017.06.013	species	class	Aves	1	0	0	Brazil	0	0	1	response	no	0	0	1	0	0	0	0	feeding guilds (insectivores; frugivores; omnivores; nectarivores; carnivores; piscivores and granivores); body mass
1364	Yeager et al. 2017	2017	10.1111/geb.12628	species	class	Pisces	0	1	0	Central-western Pacific Ocean	0	1	0	response	no	1	0	1	0	0	0	0	resource use (coarse feeding group; fine feeding group); body size; schooling behaviour
1365	SAGOUIS ET AL	2016	10.1111/eff.12306	species	order	Pisces	0	1	0	France	1	0	0	response	no	1	0	1	0	0	0	0	eye diameter; jaw length; head length; eye position; fish height; fin length; caudal peduncle length; caudal peduncle height
1366	HAKKILA ET AL	2017	10.1371/journal.pone.0184792	species	class	Aves	0	1	0	Finland	0	0	1	response	no	1	0	1	0	0	0	0	wing; tail; tarsus; bill length; bill width; bill height
1370	Nash et al. 2017	2017	10.1038/s41598-017-10723-1	species	class	Pisces	0	0	1	Global	0	1	0	response	no	1	0	1	0	0	0	0	functional groups; habitat; minimum depth; maximum depth; trophic level; maximum length; body shape
1381	ROLO V, 2017, RESTOR ECOL	2017	10.1111/rec.12501	species	class	Aves	1	0	0	South Africa	0	0	1	response	no	1	0	0	0	0	0	0	Functional groups
1382	WANG JW, 2017, ECOSPHERE	2017	10.1002/ecs2.1905	species	class	Aves	0	1	0	Singapore	0	0	1	response	no	1	0	1	0	0	1	0	rarity status; residency status; stratum; body size; diet
1382	WANG JW, 2017, ECOSPHERE	2017	10.1002/ecs2.1905	species	order	Lepidoptera	0	1	0	Singapore	0	0	1	response	no	1	0	1	0	0	1	0	rarity status; habitat breadth; stratum; body size; mobility; host specificity
1384	VAN DER PLAS F, 2017, METHODS ECOL EVOL	2017	10.1111/2041-210X.12728	species	class	Aves	1	0	0	United States of America	0	0	1	undefined	no	0	1	0	0	1	0	0	Body mass; Egg mass; Clutch size
1384	VAN DER PLAS F, 2017, METHODS ECOL EVOL	2017	10.1111/2041-210X.12728	species	order	Coleoptera	1	0	0	Netherlands	0	0	1	undefined	no	0	0	1	0	1	0	0	Body length; relative antenna length; Eye width; Femur length
1388	COSSET CCP ET AL	2017	10.1002/eap.1578	species	class	Aves	0	1	0	Borneo	0	0	1	response	no	1	0	1	0	0	1	0	diet; foraging substrate; foraging strategy
1389	Dahirel et. al. (2017)	2017	10.1002/ecy.1915	species	family	Araneae	0	1	0	Belgium	0	0	1	response	yes	0	0	1	0	0	0	0	web height; web inclination; the total length of sticky silk spirals; the web capture area surface; the average mesh size in the web capture area
1392	Vorste et al., 2017, Diversity	2017	10.3390/d9030026	genus	class	Pisces	0	1	0	United States of America	1	0	0	response	no	1	1	1	0	0	1	0	Trophic ecology; Body size; Reproductive ecology; Life history traits; Habitat preference; Salinity tolerance
1392	Vorste et al., 2017, Diversity	2017	10.3390/d9030026	genus	phylum	Macroinvertebrates	0	1	0	United States of America	1	0	0	response	no	1	1	1	0	0	0	0	Life history; Mobility; Morphology; Ecology; Trophic habitat
1393	Rodrigues-Filgo et al	2017	10.1007/s10641-017-0603-4	species	class	Pisces	0	1	0	Brazil	1	0	0	response	no	1	0	1	0	0	0	0	diet; feeding tactic; use of habitat; biomass
1396	Zagar et. al. (2017)	2017	10.1111/1365-2435.12878	species	order	Squamata	1	0	0	Slovenia	0	0	1	response	no	1	0	0	1	0	1	0	snout-vent length;trunk length; pileus length; head length; head width; head height; fore limb length; hind limb length;mouth opening
1400	TORQUATO F, 2017, J FISH BIOL	2017	10.1111/jfb.13394	species	family	Pisces	0	1	0	The Gulf	0	1	0	response	no	1	0	1	0	0	1	0	body shape; swimming; diet; size; habitat; burying ability
1405	WHITE JC, 2017, ENVIRON MANAGE	2017	10.1007/s00267-017-0889-1	multi	phylum	Macroinvertebrates	0	1	0	England	1	0	0	response	no	1	1	1	0	0	1	1	maximum size; life cycle duration; voltinism; aquatic stages; reproductive strategy; dispersal strategy; resistance form
1406	Biswas et. al. (2017)	2017	10.1007/s10750-017-3208-1	species	class	Pisces	0	1	0	Canada	1	0	0	both	no	1	1	0	0	0	1	1	Trophic breadth;Environment;Thermal guild;Spawning season;Average fecundity;Maximum length;Maximum weight;Economic importance;Disturbance tolerance
1415	Gómez-Ortiz et al., 2017	2017	10.1556/168.2017.18.2.1	species	family	Mammalia	0	1	0	Mexico	0	0	1	response	no	1	1	1	0	0	1	0	Trophic level; Habitat; Activity cycle; Sociality; Body sized; Home range; Density; Longevity
1424	VERISSIMO H, 2017, MAR ENVIRON RES	2017	10.1016/j.marenvres.2017.04.011	species	subclass	Copepoda	1	0	0	Brazil	0	1	0	response	no	1	1	0	0	0	0	0	Trophic group; Feeding type; Reproduction mode
1425	Matthews et al	2017	10.1007/s10531-017-1387-8	species	class	Aves	1	0	0	India	0	0	1	response	no	0	0	1	0	0	1	1	locomotive behavior; dispersal ability; gape size; bill structure; body size
1429	Cernecka et al	2017	10.1636/JoA-S-15-005.1	species	class	Araneae	1	0	0	Slovakia	0	0	1	response	no	1	0	0	0	0	0	0	feeding guild
1431	Silva-Neto et al. (2017)	2017	10.1590/1519-6984.17515	species	class	Insecta	1	0	0	Brazil	0	0	1	effect	no	1	0	0	0	0	0	0	Pollinator
1438	DROSS C, 2017, ECOL INDIC	2017	10.1016/j.ecolind.2017.03.046	species	class	Aves	0	1	0	France	0	0	1	response	no	1	0	1	0	0	0	0	body mass; diet; feeding behavior; foraging substrate
1440	Provost et al., 2017, Functional Ecology	2017	10.1111/1365-2435.12849	species	order	Orthoptera	1	0	0	France	0	0	1	response	no	1	0	1	0	0	1	0	Resource-acquisition (incisor strength); Body size; Mobility (body size; wing shape; leg length)
1442	DAINESE M, 2017, GLOB CHANGE BIOL	2017	10.1111/gcb.13601	species	order	Lepidoptera	0	1	0	Europe	0	0	1	response	no	1	0	0	0	0	0	0	host plant specialization
1443	Herrera, 2017	2017	10.1007/s10764-017-9974-9	species	superfamily	Lemuroidea	0	1	0	Madagascar	0	0	1	response	no	1	0	0	0	0	0	1	body size (natural log; grams); diet category (folivore; frugivores; omnivore); activity pattern (diurnal; nocturnal; cathemeral; ESM)
1446	Rhoades et al. (2017)	2017	10.1007/s10841-017-0013-0	species	family	Apinae	0	1	0	United States of America	0	0	1	response	no	0	0	0	0	0	1	0	Intertegular span
1447	RAMIREZ-ORTIZ et al.	2017	10.1111/maec.12447	species	class	Pisces	0	1	0	Eastern Tropical Pacific	0	1	0	response	no	1	0	0	0	0	1	0	trophic level; maximum size
1447	RAMIREZ-ORTIZ et al.	2017	10.1111/maec.12447	species	phylum	Macroinvertebrates	0	1	0	Eastern Tropical Pacific	0	1	0	response	no	1	0	0	0	0	1	0	trophic level; maximum size
1448	Azevedo et al. (2017)	2017	10.1016/j.marenvres.2017.05.007	species	class	Pisces	0	1	0	Brazil	0	1	0	response	no	0	1	1	0	0	0	0	Pelagic;Benthonic; Elongated; Filiform; Flattened laterally symmetrical;Flattened laterally asymmetrical; cilindric ; Flattened dorsoventrally; mobile; sedentary; planktivorous; piscivorous;benthophadous; Hyperbenthophagous;Detritivorous; Opportunistic; external fertilization; internal fertilization; resident species; migrant; straggles
1450	Pimiento et al	2017	10.1038/s41559-017-0223-6	genus	phylum	Vertebrata	0	0	1	Global	0	1	0	response	no	1	0	1	0	0	1	0	body size; vertical position; habitat; thermoregulation capability
1452	Ribeiro et al.	2017	10.1007/s10980-017-0525-8	species	class	Anura	1	0	0	Brazil	0	0	1	response	no	1	1	1	0	0	1	0	activity; habits; habitat; fossorial behavior; adult snout-vent length; breeding site; breeding strategy; clutch size; parental care; breeding season; breeding pattern; geographic range size
1454	VOLLSTAEDT MGR, 2017, GLOB ECOL BIOGEOGR	2017	10.1111/geb.12606	species	class	Aves	1	0	0	Tanzania	0	0	1	response	no	1	0	0	0	1	0	0	morphological traits (bill length; bill width; Kipp’s index; body mass)
1456	LIN HY, 2017, FRESHW BIOL	2017	10.1111/fwb.12955	species	class	Pisces	0	1	0	Fiji	1	0	0	response	no	1	0	1	0	0	0	0	Habitat preference; Feeding guild
1457	JARZYNA MA, 2017, GLOB CHANGE BIOL	2017	10.1111/gcb.13571	species	class	Aves	0	1	0	United States of America	0	0	1	response	no	1	0	1	0	0	1	0	body size; diet; foraging niche; habitat type
1458	HAGEN EO, 2017, FRONT ECOL EVOL	2017	10.3389/fevo.2017.00084	species	class	Aves	0	0	1	Global	0	0	1	response	no	1	1	1	0	0	0	0	Resource quantity (Body mass; Average clutch size); Diet (Vertebrates; invertebrates; Plants; Nectar); Foraging methods (Pursuit; Gleaning; Pouncing; Grazing; Digging; Scavenging; Probing); Foraging substrate (Water; Mud; Ground; Vegetation; Air; Rocks); Foraging period (Nocturnal); Nesting sites (Ground; Cavities in cliffs; rockes or the ground; Tree cavity; Other vegetation; Artifacts; Water su…
1468	McNeish et al. 2017	2017	10.1017/inp.2017.22	genus	order	Macroinvertebrates	1	0	0	United States of America	1	0	0	response	no	1	1	1	0	1	0	0	life history (voltinism; development); morphology (respiration; size at maturity); ecology (trophic habitat or functional feeding group; thermal preference; habitat)
1473	Wong et al., 2017	2017	10.1002/ece3.3084	species	species	Araneae	1	0	0	Australia	0	0	1	response	yes	0	0	0	0	1	1	1	Variation in metabolic rate; water loss; morphological traits
1474	Pyron et al. 2017	2017	10.1007/s00027-017-0525-4	species	class	Pisces	1	0	0	United States of America	1	0	0	response	no	1	0	0	0	0	0	0	functional feeding group (benthic invertivore; general invertivore; herbivore-detritivore; omnivore; parasite; piscivore; planktivore)
1478	Fountain-Jones et al. 2017	2017	10.1111/1365-2435.12845	subfamily	order	Coleoptera	1	0	0	Tasmania	0	0	1	response	no	1	0	0	0	0	0	0	trophic group (predator; decomposer/primary consumer)
1479	Zhao et al., 2017, Ecology and Evolution	2017	10.1002/ece3.3048	species	species	Scutiger boulengeri	0	1	0	China	1	0	0	undefined	yes	1	0	1	0	0	0	0	Total length; Body length; Body maximum height; Body maximum width; Tail length; Tail muscle width; Tail muscle height; Oral disk width; Interocular distance; Distance from tip of snout to opening of spiracle
1480	Bosch et al., 2016	2016	10.1002/ece3.2979	species	family	Pisces	0	1	0	Canary Islands;Portugal	0	1	0	undefined	no	1	0	1	0	0	0	1	Maximum length; Trophic breadth; Trophic group; Water column position; Preferred substrate; Trophic level; Body shape
1481	Serra et al.; 2017	2017	10.1007/s10661-017-6027-y	family	family	Chironomidae	1	0	0	Portugal	1	0	0	response	no	1	1	1	1	0	0	1	Emergency season (winter; spring; summer; autumn); Eating habits (deposit feeder; destroyer; scraper; active filter-feeder; predator); Hemoglobin (present; absent); Hibernation stages / aquatic / larval egg diapause (?2;> 2); Duration of larval development (months) (?4;> 4); Life cycle duration (less than 1 year; more than 1 year); Locomotion / substrate relationship (swimmer; burrower / intersti…
1483	HENRIQUES S, 2017, FISH FISH	2017	10.1111/faf.12203	species	class	Pisces	0	0	1	Global	0	1	0	response	no	1	1	1	0	1	0	0	body size; diet; salinity preference; maximum depth; lifespan
1486	Patrick & Yuan (2017)	2017	10.1002/eap.1554	species	class	Pisces	0	1	0	United States of America	1	0	0	response	no	0	1	1	0	0	0	0	trophic state; substrate affinity; geomorphology preference; locomotion type; reproductive strategy; stream size affinity
1486	Patrick & Yuan (2017)	2017	10.1002/eap.1554	species	order	Macroinvertebrates	0	1	0	United States of America	1	0	0	response	no	0	1	1	0	0	0	0	trophic state; substrate affinity; geomorphology preference; locomotion type; reproductive strategy; stream size affinity
1488	Maisto et al	2017	10.1007/s11284-017-1464-1	multi	phylum	Arthropoda	1	0	0	Italy	0	0	1	response	no	0	0	1	0	0	0	0	ecomorphological score; adaptation to soil life
1491	Lokko et. al. (2017)	2017	10.1007/s10750-016-2923-3	species	phylum	Rotifera	0	1	0	Estonia	1	0	0	response	no	0	0	1	0	0	1	0	body size( large;médium;small); feeding type(Microphagous;raptorial); corona type(Euchlanis-Brachionus; Notommata;Philodina; Asplanchna); trophic type (Malleate; virgate;ramate; malleate-Virgate;Forcipate;Sub-Malleate; Cardate; Virgate-Forcipate)
1493	BENDER IMA, 2017, J ANIM ECOL	2017	10.1111/1365-2656.12683	species	class	Aves	1	0	0	Peru	0	0	1	response	no	1	0	0	0	0	0	0	niche breadth
1495	Scheiner et al. 2017	2017	10.1111/2041-210X.12696	species	order	Chiroptera	1	0	0	Peru	0	0	1	response	no	1	0	0	0	0	0	0	diet; foraging location; foraging strategy; body size; masticatory mode; flight ability
1498	BOKHORST S, 2017, SOIL BIOL BIOCHEM	2017	10.1016/j.soilbio.2017.03.009	species	order	Collembola	1	0	0	Sweden	0	0	1	response	no	0	0	1	0	0	0	0	Vertical distribution in soil (epi-edaphic; hemi-edaphic; euedaphic)
1505	Ibarra et al. (2017)	2017	10.1038/s41598-017-04733-2	species	class	Aves	1	0	0	Chile	0	0	1	response	no	1	0	1	0	0	0	0	nesting guild; foraging guild; foraging substrate;clutch size; body mass;nest-tree size
1505	Ibarra et al. (2017)	2017	10.1038/s41598-017-04733-2	species	class	Aves	1	0	0	Canada	0	0	1	response	no	1	0	1	0	0	0	0	nesting guild; foraging guild; foraging substrate;clutch size; body mass;nest-tree size
1508	Tinajero et. al. (2017)	2017	10.1177/1940082917712426	species	class	Aves	0	1	0	Mexico	0	0	1	response	no	0	0	1	0	0	0	0	seasonal status (resident; winter resident; summer resident); diet speciation (specialist; generalist); food preference (carrion;fish;rodent;birds; lagomorphs; invertebrates); foraging strategy(perch;hobering;chassing;glide-search);social behavior (solitary; flocking);life expectancy; average weight;wingspan
1512	Briones-Salas et al. 2017	2017	10.7717/peerj.3424	species	family	Chiroptera	1	0	0	Mexico	0	0	1	response	no	1	0	1	0	0	0	0	size; weight; diet; flight heigth
1521	CAMPOS FS, 2017, SCI ADV	2017	10.1126/sciadv.1602929	species	class	Amphibia	0	1	0	Brazil	0	0	1	undefined	no	1	1	1	1	0	1	0	Body size; Reproductive mode; Habitat; Activity; Poison patterns; Habit; Calling site
1522	WORDLEY CFR ET AL	2017	10.1016/j.biocon.2017.03.026	species	order	Chiroptera	0	1	0	India	0	0	1	response	no	1	0	0	0	0	1	0	echolocation call type; frequency of maximum energy; forearm length; wing aspect; relative wing
1524	CONCEPCION ED, 2017, ECOGRAPHY	2017	10.1111/ecog.02121	species	class	Aves	0	1	0	Switzerland	0	0	1	response	no	1	1	1	0	0	0	0	Longevity; Diet; Nesting substrates; Wing load; Clutch size
1527	WARBURTON EM, 2017, OECOLOGIA	2017	10.1007/s00442-017-3876-6	species	phylum	Arthropoda	0	1	0	Palearctic	0	0	1	response	no	1	0	1	0	0	1	0	host exploitation; seasonality; body size; host specificity
1528	WINSA M, 2017, ECOL EVOL	2017	10.1002/ece3.2924	species	superfamily	Anthophila	0	1	0	Sweden	0	0	1	response	no	1	0	1	0	0	1	0	body length; larval food; migratory; adult food; saproxylic; flight start; flight period
1528	WINSA M, 2017, ECOL EVOL	2017	10.1002/ece3.2924	species	family	Syrphidae	0	1	0	Sweden	0	0	1	response	no	1	0	1	0	0	1	1	body size; sociality; lecty; tongue length; nesting trait; flight start; flight period
1529	CAMPBELL SE, 2017, ECOL EVOL	2017	10.1002/ece3.2933	species	class	Pisces	0	1	0	Canada	1	0	0	response	no	1	1	0	0	0	1	0	maximum length; length at first reproduction; longevity; fecundity; feeding depth; diet breadth
1530	Smith et al. 2017	2017	10.1002/rra.3128	species	class	Pisces	1	0	0	United States of America	1	0	0	response	no	0	1	1	0	0	0	0	habitat guilds; reproductive guilds
1531	MURRAY BD, 2017, ECOL APPL	2017	10.1002/eap.1532	species	order	Lepidoptera	1	0	0	United States of America	0	0	1	response	no	1	1	0	0	0	0	0	Wingspan; Voltinism; Larval diet breadth; Larval feeding guild; Overwintering stage
1531	MURRAY BD, 2017, ECOL APPL	2017	10.1002/eap.1532	species	order	Coleoptera	1	0	0	United States of America	0	0	1	response	no	1	0	1	1	0	1	0	Body length; Larval diet breadth; Larval host condition; Plant parts eaten; Plant parts ocuppied; Larval host plant growth form; Active season; Active period of the day; Mimicry
1531	MURRAY BD, 2017, ECOL APPL	2017	10.1002/eap.1532	species	class	Aves	1	0	0	United States of America	0	0	1	response	no	1	1	1	0	0	1	0	Body mass; Clutch size; Nest location; Foraging behavior; Food type
1533	CHILLO V, 2017, J APPL ECOL	2017	10.1111/1365-2664.12775	species	class	Mammalia	0	1	0	Argentina	0	0	1	both	no	1	0	1	1	0	0	0	diet itens; escape strategy; body size; semi-fossorial
1533	CHILLO V, 2017, J APPL ECOL	2017	10.1111/1365-2664.12775	species	family	Formicidae	0	1	0	Argentina	0	0	1	both	no	1	0	1	0	0	0	0	foraging strategy; habitat type; climatic preference; body size; activity
1535	Pollock et. al. (2017)	2017	10.1038/nature22368	species	class	Mammalia	0	0	1	Global	0	0	1	response	no	0	0	0	0	0	1	1	body mass; diet; activity cycle; foraging heigh
1535	Pollock et. al. (2017)	2017	10.1038/nature22368	species	class	Aves	0	0	1	Global	0	0	1	response	no	0	0	0	0	0	1	1	body mass; diet; activity cycle; foraging heigh
1536	ROBICHAUD C;ROONEY R	2017	10.1016/j.jglr.2017.03.018	species	order	Aves	1	0	0	Canada	0	0	1	response	no	1	0	1	0	0	0	0	foraging behaviour; diet; nesting preferences
1540	Kopf et. al. (2016)	2016	10.1111/cobi.12882	family	order	Macroinvertebrates	0	1	0	Australia	1	0	0	response	no	0	1	0	0	0	1	0	reproductive guild (spawners; brood hiders; substrate choosers; nest spawners; external bearers; internal brooders); mean age at maturity; minimum age at maturity; minimum total length at maturity; fecundity;live young or eggs; parental care;minimum temperature at spawning; spawning season(summer; autumn; winter; spring; and all combinations); spawning substrate(vegetation; coarse substrate; fine…
1540	Kopf et. al. (2016)	2016	10.1111/cobi.12882	species	class	Pisces	0	1	0	North America	1	0	0	response	no	0	1	0	0	0	0	0	reproductive guild (spawners; brood hiders; substrate choosers; nest spawners; external bearers; internal brooders); mean age at maturity; minimum age at maturity; minimum total length at maturity; fecundity;live young or eggs; parental care;minimum temperature at spawning; spawning season(summer; autumn; winter; spring; and all combinations); spawning substrate(vegetation; coarse substrate; fine…
1541	Darling et al. 2017	2017	10.1007/s00338-017-1539-z	genus	order	Scleractinia	0	1	0	Southern Eastern Hemisphere	0	1	0	both	no	0	1	0	0	0	0	0	branching; growth rate; maximum colony size; brooding; fecundity
1542	Albouy et al. 2017	2017	10.1111/ddi.12556	species	class	Mammalia	0	0	1	Global	0	1	0	response	no	1	1	1	0	0	0	0	main diet; foraging depth range; foraging location; fasting strategy; terrestriality; female sexual maturity; weaning; gestation length; inter-litter interval; breeding site; social group size; social behaviour; adult max body mass; sexual dimorphism;
1543	GIANUCA AT, 2017, ECOGRAPHY	2017	10.1111/ecog.02263	species	phylum	Zooplankton	0	1	0	Belgium	1	0	0	response	no	1	0	1	0	0	0	0	body size; degree of association with vegetation
1546	Bejarano et. al. (2017)	2017	10.1111/1365-2435.12828	species	class	Pisces	0	1	0	Palau Archipelago	0	1	0	response	no	1	0	0	0	0	0	0	Head length;head depth; pectoral fin position;pectoral fin aspect ratio; fin aspect ratio; body aspect ratio; Narrowest point of the caudal peduncle; lenghth of the medial caudal fin ray; caudal peduncle throttling; caudal fin aspect ratio
1547	SERRA SRQ, 2017, HYDROBIOLOGIA	2017	10.1007/s10750-017-3102-x	genus	family	Chironomidae	0	1	0	Holartic region	1	0	0	both	no	1	1	1	0	0	1	1	emergence; reproduction; life cycle; body size; dispersal; feeding; substrate; resistence; respiration
1549	RAMIREZ-ORTIZ ET AL	2017	10.1111/jbi.12946	species	class	Gastropoda	0	1	0	Sweden	0	0	1	response	no	1	1	1	0	0	1	0	maximum shell size; age at maturity; number of offspring; reproduction mode; main reproduction period; shell shape; humidity preference; inundation tolerance; ecosystem preference; microhabitat preference; food preference
1551	CORRALES X ET AL	2017	10.1016/j.jmarsys.2017.02.004	multi	phylum	Animalia	0	1	0	Israel	0	1	0	response	no	1	0	0	0	0	0	0	feeding habitats; habitat type
1552	Muñoz et. al., 2017	2017	10.1111/oik.03547	species	class	Aves	0	1	0	Colombia	0	0	1	both	no	1	1	1	0	0	0	0	Body mass; Bill width; Kipp´s index
1555	Belley & Snelgrove, 2017	2017	dx.doi.org/10.1016/j.jembe.2017.03.005	species	family	Macroinvertebrates	1	0	0	Canada	0	1	0	effect	no	1	0	1	0	0	1	1	Feeding type; Size; Reworking (Ri); Mobility (Mi); Habitat
1557	Saulino et al., 2017	2017	10.1007/s10750-016-3013-2	species	family	Insecta	0	1	0	Brazil	1	0	0	response	no	1	0	1	0	0	0	0	Functional feeding groups; Feed strategy; Habit
1558	Wohlgemuth et al., 2017	2017	10.1098/rspb.2016.2805	species	phylum	Macroinvertebrates	0	1	0	United Kingdom	0	1	0	effect	no	0	0	0	0	0	0	1	surficial activity; burrow ventilation;
1560	Wende et al. 2017	2017	10.1098/rspb.2017.0198	species	order	Coleoptera	1	0	0	Germany	0	0	1	both	no	1	1	1	0	0	0	0	body size; functional groups (xylophages; fungivores; predators)
1564	BERRIOZABAL-ISLAS C, 2017, TROP CONSERV SCI	2017	10.1177/1940082917704972	species	order	Squamata	0	1	0	Mexico	0	0	1	response	no	1	0	1	0	0	1	0	Diet; Foraging habitat; Activity; Body size; Biomass
1567	FRAGA-RAMIREZ Y, 2017, BIOL CONSERV	2017	10.1016/j.biocon.2017.02.021	species	order	Anura	1	0	0	Mexico	0	0	1	response	no	1	1	0	0	0	1	0	Body size; Foraging strategy; Reproductive mode; Embryonic development type
1567	FRAGA-RAMIREZ Y, 2017, BIOL CONSERV	2017	10.1016/j.biocon.2017.02.021	species	order	Squamata	1	0	0	Mexico	0	0	1	response	no	1	1	0	0	0	1	0	Body size; Foraging strategy; Reproductive mode; Activity pattern
1570	Datry et. al. (2017)	2017	10.1002/ece3.2870	genus	order	Macroinvertebrates	0	1	0	Bolivia	1	0	0	response	no	1	0	1	0	0	1	0	Size;Shape;trophic;habitat
1575	FITZGERALD DB, 2017, FUNCT ECOL	2017	10.1111/1365-2435.12838	species	class	Pisces	0	1	0	Brazil	1	0	0	response	no	1	0	1	0	0	0	0	morphological traits; habitat use; feeding ecology; trophic structure
1579	MAIRE A, 2017, RIVER RES APPL	2017	10.1002/rra.3107	species	class	Pisces	0	1	0	France	1	0	0	response	no	1	1	1	0	1	1	0	mean and max body length; shape and swimming factors; breeding habitat; absolute and relative fecundities; number of spawning events; egg diameter; age at female maturity; life span; larval length; type of parental care; duration of the incubation period; feeding habitats; living habitats; trophic category; rheophily; salinity preference; temperature preference; migration behavior
1580	BEZERRA LAV ET AL	2017	10.1007/s10641-017-0584-3	species	order	Pisces	1	0	0	Brazil	0	1	0	response	no	1	0	1	0	0	1	0	average dorsal soft rays; average anal soft rays; aspect ratio of caudal fin; minimum depth range; maximum depth range; vulnerability to fishing; maximum length; common length; maximum weight; trophic level; resilience; body shape
1581	Peoples & Goforth, 2017	2017	10.1111/geb.12567	species	genus	Squamata	0	0	1	Global	0	0	1	both	no	1	1	0	0	0	1	1	Parthenogenesis (binary: present or absent); Diet (binary: carnivore/omnivore or herbivore); Annual fecundity; Snout-to-vent length; Mean adult body mass
1583	Wermelinger et al.	2017	10.1016/j.foreco.2017.01.033	species	phylum	Arthropoda	0	1	0	Switzerland	0	0	1	response	no	1	0	0	0	0	0	0	functional guild
1584	Fournier et al., 2017, Agriculture, Ecosystems and Environment	2017	10.1016/j.agee.2017.03.021	species	order	Orthoptera	1	0	0	France	0	0	1	response	no	1	1	0	0	0	0	0	Body size; Body size variation; Development time; Habitat width; Dispersal capacity; Changes in food regime; Food specificity; Egg deposition
1592	Birkhofer et al., 2017	2017	10.1111/1365-2656.12641	family	phylum	Arthropoda	0	1	0	Germany	0	0	1	response	no	1	0	1	0	0	1	0	Body size (undetermined); Mobility; Feeding; Stratum; Sites with individuals
1593	BRAAKER et al.	2017	10.1111/1365-2656.12648	species	order	Araneae	0	1	0	Switzerland	0	0	1	both	no	1	0	0	0	0	1	1	Size; Ballooning; Hunting strategy
1593	BRAAKER et al.	2017	10.1111/1365-2656.12648	species	order	Coleoptera	0	1	0	Switzerland	0	0	1	both	no	0	1	1	0	0	0	1	Size; Wing size; Habitat specialisation
1593	BRAAKER et al.	2017	10.1111/1365-2656.12648	species	order	Coleoptera	0	1	0	Switzerland	0	0	1	both	no	1	0	0	0	0	0	1	Flying; Diet breadth
1593	BRAAKER et al.	2017	10.1111/1365-2656.12648	species	superfamily	Anthophila	0	1	0	Switzerland	0	0	1	both	no	1	1	1	0	0	1	1	Size; Sociality; Cleptoparasitic; Diet breadth; Nesting habitat
1594	Si et al. 2017	2017	10.1111/1365-2656.12650	species	class	Aves	1	0	0	China	0	0	1	response	no	1	0	1	0	0	0	0	body mass; main feeding guild (carnivore; granivore; insectivore; omnivore and nectivore); main feeding stratum (ground; understorey; midstorey; canopy and air)
1597	KENITZ KM, 2017, LIMNOL OCEANOGR	2017	10.1002/lno.10494	species	phylum	Zooplankton	1	0	0	Eastern English Channel	0	1	0	effect	no	1	0	1	1	0	0	1	biomass; feeding ability; mobility; carbon biomass
1598	Rodríguez-Pérez et al., 2017	2017	[10.1111/oik.03176].	species	genus	Aves	1	0	0	Spain	0	0	1	effect	no	1	0	1	0	0	0	0	Seed dispersal
1599	PALLOTTINI M, 2017, RIVER RES APPL	2017	10.1002/rra.3101	species	phylum	Macroinvertebrates	0	1	0	Italy	1	0	0	response	no	1	1	1	0	0	1	1	respiration; food; feeding habits; locomotiom; resistence forms; respiration; dispersal; reproduction; life cycle duration; aquatic stages; maximal potential size
1601	Garcia-Raventos et. al. (2017)	2017	10.1111/fwb.12912	species	order	Plecoptera	0	1	0	Spain	0	0	1	response	yes	0	0	0	0	0	1	0	length of the body; anterior wing length ; third femur length; width of the head length; thorax length
1602	Moore and Olden, 2016	2016	10.1111/gcb.13536	species	family	Pisces	0	1	0	United States of America	1	0	0	both	no	1	0	1	0	0	0	0	detritivores; non-detritivores; body mass
1604	GLASPIE CN, 2017, MAR ECOL -PROG SER	2017	10.3354/meps12103	species	class	Bivalvia	1	0	0	United States of America	0	1	0	response	no	1	1	0	0	0	0	0	Functional groups (armor; feeding mode; living position)
1605	González-Maya et al. (2017)	2017	10.1371/journal.pone.0175931	species	class	Mammalia	0	0	1	Global	0	0	1	response	no	1	0	1	0	0	1	0	trophic guild (carnivore; omnivore; herbivore);habit mode ( volant; arboreal; terrestrial; fossorial; aquatic); body size
1607	Smith et al., 2017	2017	10.1016/j.foreco.2017.01.034	species	genus	Aves	1	0	0	South Africa	0	0	1	both	no	1	1	0	0	0	0	1	Nesting strategy; Body mass category; Functional traits of primary dietary; Foraging strategy
1609	MARTINS GM, 2017, MAR ECOL -PROG SER	2017	10.3354/meps12108	species	superphylum	Macrobenthos	1	0	0	Portugal	0	1	0	response	no	0	0	1	0	0	0	0	dispersal ability
1610	Sullivan & Manning	2017	10.7717/peerj.3189	genus	phylum	Macrobenthos	1	0	0	United States of America	1	0	0	response	no	1	1	1	0	0	1	0	voltinism; attachment; armoring; functional feeding group; rheophily
1612	RIEMANN JC, 2017, GLOB ECOL CONSERV	2017	10.1016/j.gecco.2017.03.005	species	class	Anura	0	1	0	Madagascar	0	0	1	both	no	1	1	1	0	0	1	0	daily activity; basic habitat; calling position; male size; hand webbing; foot webbing; terminal disks; sex size dimorphism; reproductive mode; basic coloration
1615	Gross et. al., 2017	2017	10.1002/ecs2.1792	species	class	Pisces	0	1	0	EUA	1	0	0	response	no	1	1	1	0	0	0	1	Trophic level; Vertical distribution; Morphology; Median size; Maximum size; Prey phyla; Estuarine Use; Functional Group; Reproductive Mod; Feeding Mode Functional
1615	Gross et. al., 2017	2017	10.1002/ecs2.1792	species	class	Decapoda	0	1	0	EUA	1	0	0	response	no	1	1	1	0	0	0	1	Trophic level; Vertical distribution; Morphology; Median size; Maximum size; Prey phyla; Estuarine Use; Functional Group; Reproductive Mod; Feeding Mode Functional
1618	Farriols et al	2017	10.1016/j.csr.2016.11.011	species	order	Pisces	0	1	0	Spain	0	1	0	response	no	0	1	0	0	0	1	0	shape; mean weight; maximum length; reproduction
1619	LIMA AC, 2017, CAN J FISH AQUAT SCI	2017	10.1139/cjfas-2016-0074	species	class	Pisces	1	0	0	Canada	1	0	0	response	no	1	1	1	0	1	0	0	Origin; Conservation status; Migration; Habitat use; Flow preference; Feeding diet; Reproduction; Reproductive timing; Spawning habitat; Nesting; Parental care; Life-history; Thermal preference; Morphological traits (Shape factor; Swimming factor); Tolerance to pollution; Tolerance to turbidity; Tolerance to dissolved oxygen
1621	TONIETTO RK, 2017, ECOL APPL	2017	10.1002/eap.1481	species	superfamily	Anthophila	0	1	0	United States of America	0	0	1	response	no	1	0	1	0	0	1	0	habitat; gregariousness; activity period; length
1623	TERESA FB, 2017, ECOL INDIC	2017	10.1016/j.ecolind.2016.12.041	species	class	Pisces	0	1	0	Brazil	1	0	0	response	no	0	0	1	0	0	0	0	morphological traits
1628	Jonsson et al. (2017)	2017	10.1007/s13280-016-0837-y	phylum	order	Macroinvertebrates	0	1	0	Sweden	1	0	0	response	no	0	0	1	0	0	1	0	Life cycle(Semivoltine; Univoltine; Bi-/multivoltine); Development(Fast seasonal; Slow seasonal;Non-seasonal); Adult emergence synchrony( Poor; Well); Adult life span(Very short;Short;Long); Ability to exit; Drought survival; Female dispersal(Low;High); Flying strength (Weak;Strong); Occurrence in drift samples(No; Common; Abundant); Maximum crawling rate (Very low; Low; High); Swimming ability (…
1629	Korobushkin et al. (2016)	2016	10.1016/j.apsoil.2016.12.004	family	order	Macroinvertebrates	1	0	0	Russia	0	0	1	response	no	1	0	1	1	0	0	0	feeding preferences (saprophages; predators; and herbivores); predominant vertical distribution (aboveground and belowground); mobility
1632	Tolonen et al., 2017	2017	10.1556/168.2017.18.1.12	species	phylum	Macroinvertebrates	0	1	0	Finland	1	0	0	response	no	1	0	1	0	0	0	0	Body size; Substrate association; Feeding mode
1633	VINAGRE PA, 2017, ECOL INDIC	2017	10.1016/j.ecolind.2016.12.023	species	phylum	Macroinvertebrates	0	1	0	Portugal	0	1	0	response	no	1	1	1	0	0	0	0	maximum size; longevity; larval development mode; living habit; feeding habit; tolerance to pollution
1635	BARBARO L ET AL	2017	10.1111/1365-2664.12740	species	class	Aves	0	1	0	France	0	0	1	both	no	1	1	1	0	0	0	0	foraging method; adult diet; nesting site; migration strategy; laying date; home range size; clutch size; body mass
1639	MORELLI F, 2017, URBAN FOR URBAN GREEN	2017	10.1016/j.ufug.2017.03.009	species	class	Aves	1	0	0	China	0	0	1	response	no	1	0	1	0	0	0	0	resident type; diet; foraging substrate; nesting substrate; nesting parasitism
1642	DE CASTRO PENA JC, 2017, PLOS ONE	2017	10.1371/journal.pone.0174484	species	class	Aves	0	1	0	Brazil	0	0	1	response	no	1	1	1	0	0	0	0	body mass; clutch size; nesting substrate; foraging substrate; diet
1647	NORMANDIN E, 2017, PEERJ	2017	10.7717/peerj.3051	species	superfamily	Anthophila	1	0	0	Canada	0	0	1	response	no	1	1	0	0	0	0	0	pollen specialization; pollen transportation; tongue length; seasonal activity; sociality; nesting behaviour; morphological traits; body size; foraging range
1648	Linden et al., 2017	2017	10.1016/j.ecss.2016.12.019	species	phylum	Macroinvertebrates	0	1	0	Brazil	1	1	0	response	no	1	1	1	0	0	0	1	Body-mass; Feeding-strategy; Habitat; Life-span; Larval-development; Fecundity
1654	Almeida et al. (2017)	2017	10.1016/j.dsr.2017.01.008	species	class	Crustacea	0	1	0	Mediterranean Sea	0	1	0	response	no	1	0	0	0	0	0	0	trophic guild
1655	Wood et al. 2017	2017	10.1002/ece3.2721	species	genus	Rodentia	1	0	0	United States of America	0	0	1	response	yes	1	0	0	0	0	0	0	diet
1661	AERTS R, 2017, BIRD CONSERV INT	2017	10.1017/S0959270916000149	species	class	Aves	0	1	0	Peru	0	0	1	both	no	1	0	1	0	0	0	0	preferred habitat; preferred diet
1662	ENGELEN D;LEMESSA D;SEKERCIOGLU K	2017	10.1017/S0959270916000162	species	order	Aves	1	0	0	Ethiopia	0	0	1	response	no	1	0	0	0	0	0	0	feeding guilds
1663	Bender et al., 2016	2016	10.1111/ecog.02293	species	family	Pisces	0	0	1	Global	0	1	0	response	no	1	0	0	0	0	0	0	Maximum body size; diet categories
1664	Valdivia et. al. (2016)	2016	10.1002/ece3.2762	species	order	Macroinvertebrates	0	1	0	Pacific Ocean	0	1	0	response	no	0	1	1	0	0	1	0	Hatching mode(PD Planktonic development;NPD Nonplanktonic development;SP Spore);Adult body size;Growth type(encrusting;buchy;filamentous;massive;foliose);Trophic type (autotroph;predator; suspension feeder;grazer;deposit feeder)
1666	Herrera	2017	10.1016/j.biocon.2016.12.028	species	class	Mammalia	0	1	0	Madagascar	0	0	1	response	no	1	0	1	0	0	1	0	body size; diet; activity pattern
1668	Loiseau et al. 2016	2016	10.1111/jbi.12844	species	family	Pisces	1	0	0	French Polynesia	0	1	0	response	no	1	1	1	0	0	1	0	adult average size; mobility; period of activity; schooling; position in the water column; diet
1669	Alexandridis et al., 2017	2017	10.1016/j.seares.2017.01.007	species	phylum	Macroinvertebrates	1	0	0	France	0	1	0	response	no	1	1	1	0	0	0	1	Resistance to pertubation (low temperature tolerance; early development mode); Dispersal potential (larval dispersal distance; maximum fecundity); Environmental filtering (tidal emersion/low salinitytolerance; preferred substrate type); Competitive effect (maximum size; minimum space requirement); Response to competition (preferred subtrate position; adult mobility); Population dynamics (populati…
1674	Arnan et al.; 2016	2016	10.1111/ecog.01938	genus	family	Macroinvertebrates	0	1	0	Europe	0	0	1	response	no	1	1	1	0	0	1	1	Worker size; Worker polymorphism; Colony size; Food resource type exploited (ie relative consumption of seeds; insects; or liquid food); Daily period of activity; position in the behavioral dominance hierarchy; Foraging strategy (how a species searches for and exploits food resources); Number of queens per colony; number of nests per colony; Colony foundation type
1675	RICHARDSON LE, 2017, ENVIRON BIOL FISHES	2017	10.1007/s10641-016-0571-0	species	class	Pisces	1	0	0	Australia	0	1	0	both	no	1	1	1	0	0	1	1	diet; body size; mobility; time of activity; social grouping; position in the water column
1677	SIPOS J, 2017, FOLIA GEOBOT	2017	10.1007/s12224-017-9282-3	species	order	Araneae	1	0	0	Czech Republic	0	0	1	response	no	0	0	1	0	0	0	0	Light affinity; Humidity affinity; Stratum affinity
1683	VAN LOOY K, 2017, SCI TOTAL ENVIRON	2017	10.1016/j.scitotenv.2016.12.009	species	phylum	Macroinvertebrates	0	1	0	France	1	0	0	response	no	1	1	1	0	0	0	0	life-cycle duration; longitudinal distribution; food requirement; sensitivity to stressors
1685	SECHI ET AL	2017	10.1016/j.agee.2017.01.036	species	phylum	Invertebrata	0	1	0	Netherlands	0	0	1	effect	no	1	0	0	0	0	0	0	body mass; biomass; feeding habit; feeding guild
1687	Gluchowska et al., 2017, PLoS One.	2017	10.1371/journal.pone.0171715	species	phylum	Zooplankton	1	0	0	Subarctic Atlantic Ocean	0	1	0	response	no	1	0	0	0	0	0	0	trophic diversity
1692	Almeida et. al. (2017)	2017	10.1111/aec.12403	species	class	Aves	0	1	0	Brazil	0	0	1	response	no	0	0	1	0	0	1	0	body mass; tarsus length; beak length; beak type ( down curved; straight; up curved;flat); diet (plant material; insects; mollusks; worms;fish; amphibians; reptiles; birds and mammals)
1694	Gallé et al., 2016	2016	10.1007/s10342-016-1008-1	species	order	Araneae	0	1	0	Hungary	0	0	1	response	no	0	1	1	0	0	0	0	Life history; Habitat
1698	Zhang et al	2017	10.1007/s00442-016-3769-0	multi	class	Insecta	1	0	0	China	0	0	1	response	no	1	0	0	0	0	0	0	functional groups
1698	Zhang et al	2017	10.1007/s00442-016-3769-0	family	class	Araneae	1	0	0	China	0	0	1	response	no	1	0	0	0	0	0	0	hunting type
1701	GIVAN O, 2017, GLOB ECOL BIOGEOGR	2017	10.1111/geb.12523	species	class	Pisces	0	1	0	Red Sea;Mediterranean Sea	0	1	0	response	no	1	0	1	1	0	1	0	Size (< 5 cm; 6-10 cm; 11-20 cm; 21- 40 cm; 41-80 cm; > 80 cm); Home range (Small; Mobile; Wide); Schooling (Solitary species; Pairing species; Small groups; Medium groups; Large groups); Height in the water column (Bottom; Above bottom; High); Dial activity pattern (Diurnal; Night; Both); Diet (Herbivore; Invertebrate feeder; Detritus; Nekton; Plankton)
1704	NEVALAINEN L, 2017, FUNCT ECOL	2017	10.1111/1365-2435.12737	species	order	Cladocera	0	1	0	Finland	1	0	0	effect	no	1	0	1	0	0	1	0	body size; body shape; feeding type; microhabitat
1705	Henry and Cumming, 2016	2016	10.1007/s10980-016-0449-8	species	family	Aves	1	0	0	South Africa	0	0	1	response	no	1	0	1	0	0	0	0	foraging guilds; movement; dietary
1706	Schneider et al. (2016)	2016	10.1016/j.scitotenv.2016.11.060	genus	order	Macroinvertebrates	0	1	0	Norway	1	0	0	response	no	0	0	1	0	0	0	0	shredders;gatherer/collectors; grazers/scrapers; filter feeders; LIFE index; acidity tolerance
1714	JACQUET C, 2017, ECOL LETT	2017	10.1111/ele.12716	species	class	Pisces	0	0	1	Global	0	1	0	response	no	1	0	0	0	0	0	0	body size; trophic group
1715	QUIMBAYO JP, 2017, ENVIRON BIOL FISHES	2017	10.1007/s10641-016-0557-y	species	family	Pisces	1	0	0	Malpelo	0	1	0	response	no	1	0	1	0	0	1	0	maximum body size; mobility; schooling; position in the water column; trophic group
1719	DARWELL CT; COOK JM	2017	10.1111/mec.13985	species	order	Hymenoptera	0	1	0	Australia	0	0	1	undefined	no	0	1	0	0	0	1	0	ovipositor length; hind tibia length
1720	Lee & Martin (2017)	2017	10.1371/journal.pone.0170540	species	class	Aves	0	1	0	United States of America	0	0	1	response	no	0	0	1	0	0	0	0	body mass;diet; foraging behavior; location; migratory status
1721	Escoriza and Hassine, 2017	2017	10.1371/journal.pone.0170763	species	order	Amphibia	0	1	0	Northwest Africa	1	0	0	response	yes	0	1	1	1	0	1	0	body shape; body size; larval development time; relative positions of the eyes and the oral apparatus; colour pattern on the tail
1726	DAVIS M, 2017, PROC R SOC B-BIOL SCI	2017	10.1098/rspb.2016.2116	species	class	Mammalia	0	1	0	North America	0	0	1	response	no	1	1	0	0	0	1	0	body mass; diet; social group size; locomotor ability
1727	HIRAIWA MK, 2017, PROC R SOC B-BIOL SCI	2017	10.1098/rspb.2016.2218	species	class	Insecta	0	1	0	Japan	0	0	1	both	no	1	0	0	0	0	0	0	proboscis length; biomass
1735	Suárez et al., 2017	2017	10.1007/s00027-016-0475-2	species	family	Macroinvertebrates	0	1	0	Spain	1	0	0	response	no	1	1	0	0	0	0	1	Eating habits; Life cycle duration; Potential number of reproductive cycles per year; Dissemination; Forms of resistance
1736	KUMAR KVA, 2017, DEEP-SEA RES PART I-OCEANOGR RES PAP	2017	10.1016/j.dsr.2016.11.011	species	class	Pisces	0	1	0	Arabian Sea	0	1	0	response	yes	1	0	1	0	0	0	0	morphological traits
1737	MORELLI F, 2017, ECOL INDIC-a	2017	10.1016/j.ecolind.2016.08.059	species	class	Aves	0	1	0	Europe	0	0	1	undefined	no	1	0	1	0	0	0	0	food type; feeding substrate; foraging period; nesting habitats
1738	FITZGERALD DB, 2017, ECOLOGY	2017	10.1002/ecy.1616	species	family	Pisces	0	1	0	Brazil	0	0	1	response	no	1	0	1	0	0	0	0	habitat use; swimming ability; feeding behavior; diet; mouth width; gut length; tooth shape
1739	MALUMBRES-OLARTE J, 2017, ECOL EVOL	2017	10.1002/ece3.2626	species	order	Araneae	0	1	0	Bolivia;Cameroon;Guyana;Madagascar;Tanzania	0	0	1	undefined	no	1	0	0	0	0	0	0	Predatory guilds
1741	Malcicka et al., 2016	2016	10.1016/j.ejsobi.2016.12.004	species	subclass	Arthropoda	0	0	1	Global	0	0	1	both	no	1	1	1	0	1	0	0	Vertical habitat stratification; Reproduciton mode; Type of mandibula; Diet; Isotopes Lipids Digestive enzymes
1744	Tolonen et al., 2019	2019	10.1111/fwb.12832	genus	subclass	Macroinvertebrates	0	1	0	Finland;Norway	1	0	0	response	no	1	0	1	0	0	0	1	Functional feeding groups (filterers; gatherers; piercers; shredders; scrapers and predators); Habit trait groups (traits burrowers; climbers; clingers; sprawlers and swimmers); Body size categorisations (five size categories of maximum larval body length)
1745	Johnson et al., 2017	2017	10.1111/1365-2435.12753	species	order	Lepidoptera	0	0	1	Global	0	0	1	response	no	1	1	1	0	0	1	0	Proboscids size
1753	DING N, 2017, SCI TOTAL ENVIRON	2017	10.1016/j.scitotenv.2016.09.053	multi	phylum	Macroinvertebrates	0	1	0	China	1	0	0	response	no	1	0	1	1	1	1	0	refuge; external protection; respiration; body size; body shape; rheophily; habit; feeding group
1759	Gimenez & Higuti et. al. (2017)	2017	10.1080/20442041.2017.1329910	species	class	Insecta	0	1	0	Brazil	1	0	0	response	no	1	1	0	1	0	1	0	type of refuge;Body size;life habit;trophic habit
1760	Koperski 2017	2017	10.1051/kmae/2017040	species	subclass	Hirudinea	1	0	0	Poland	1	0	0	response	no	1	1	1	0	0	1	0	diet; feeding mode; width of the feeding niche; parental care; amphibiotic life style; size of the body; morphological variability; habitat specialization
1761	JUEN L, 2017, MAR FRESHW RES	2017	10.1071/MF17013	genus	order	Ephemeroptera	0	1	0	Brazil	1	0	0	response	no	1	0	0	0	0	0	0	functional food groups
1764	Luja et al. 2017	2017	10.3897/natureconservation.21.12875	species	family	Amphibia	1	0	0	Mexico	1	0	1	response	no	1	0	1	0	0	0	0	habits (terrestrial; arboreal; terrestrial semi arboreal and terrestrial freshwater); diet (insects; insects and small mammals; insects and vegetables; small mammals; lizards and rodents; amphibians; small rodents; amphibians and lizards; lizards and Serpentes; lizards and small mammals; fish and aquatic insects); activity (diurnal; nocturnal; diurnal and nocturnal); foraging mode (active or sit-…
1764	Luja et al. 2017	2017	10.3897/natureconservation.21.12875	species	family	Squamata	1	0	0	Mexico	0	0	1	response	no	1	0	1	0	0	0	0	habits (terrestrial; arboreal; terrestrial semi arboreal and terrestrial freshwater); diet (insects; insects and small mammals; insects and vegetables; small mammals; lizards and rodents; amphibians; small rodents; amphibians and lizards; lizards and Serpentes; lizards and small mammals; fish and aquatic insects); activity (diurnal; nocturnal; diurnal and nocturnal); foraging mode (active or sit-…
1778	Peralta-Maraver et. al. (2016)	2016	10.1071/MF15154	genus	order	Macroinvertebrates	1	0	0	Spain	1	0	0	response	no	1	0	0	0	0	0	0	feeding group
1779	Saulino and Trivinho-Strixino, 2016	2016	10.1016/j.rbe.2016.12.003	genus	order	Insecta	1	0	0	Brazil	1	0	0	response	no	1	0	1	0	0	0	0	functional feeding groups (scrapers; shredders; collectors; predators); feeding strategy (detritivore; filtering-feeder; gatherer; herbivore; engulfer; piercer); body length (short; mid; long); habits (prawler; swimmers; planktonic; diver; climber/clinger; silk tube builder; miner; burrower)
1783	Whitney et al., 2017	2017	10.1002/ecs2.1658	species	family	Pisces	0	1	0	EUA	1	0	0	both	no	1	1	1	0	0	0	1	Maximum body length (mm); Temperature preference (cold-; cool-; or warmwater); Vertical position (benthic or non-benthic); Trophic guild (omnivore; invertivore; invertivore–piscivore; piscivore; herbivore–detritivore); Parental investment (ranked low to high from 1 to 4); Age at maturity (years); Fecundity (total number of eggs or offspring per breeding season); Egg size (mean diameter of mature …
1788	Lefcheck et al. 2016	2016	10.1007/s12237-016-0141-x	multi	order	Invertebrata	1	0	0	United States of America	0	1	0	response	no	1	1	1	1	0	0	0	exoskeleton material; body plan; trophic group; specific diet; maximum length; mobility; position in the water column; egg retention; development mode
1790	Suri et al., 2017, Landscape and Urban Planning	2017	10.1016/j.landurbplan.2016.07.013	species	class	Aves	1	0	0	South Africa	0	0	1	response	no	1	0	0	0	0	0	0	foraging ecology
1792	WHITE JC, 2017, ECOHYDROLOGY	2017	10.1002/eco.1773	family	phylum	Macroinvertebrates	0	1	0	United Kingdom	1	0	0	response	no	1	1	1	0	1	1	1	locomotion; substrate; resistence form; reproductive strategy; feeding group; food consumed; respiration method; aquatic stages; voltinism; life cycle duration; maximum size
1793	BALDRIGHI E, 2017, FRONT MAR SCI	2017	10.3389/fmars.2017.00198	species	superphylum	Macrobenthos	0	1	0	Atlantic Ocean;Mediterranean Sea	0	1	0	effect	no	1	0	0	0	0	0	0	trophic diversity; bioturbation
1799	Bregman et al., 2016	2016	10.1098/rspb.2016.1289	species	order	Aves	0	1	0	Brazil	0	0	1	response	no	0	0	0	0	0	0	1	Beak length; Bill Width; Bill depth; Wing length; Kipp’s distance; Tarsus length and tail length
1800	Pigot et al., 2016	2016	10.1098/rspb.2016.1597	species	family	Aves	0	0	1	Global	0	0	1	effect	no	1	0	0	0	0	0	1	Nozzle length (two separate measures); Nozzle width; Nozzle depth; Mouth width; Tarsus length; Tail length; Wing length and Kipp distance; The distance between the tip of the longest primary and the first secondary
1801	D’agata et al., 2016, Proc. R. Soc. B	2016	10.1098/rspb.2016.0128	species	class	Pisces	0	1	0	French Polynesia;New Caledonia;Chagos	0	1	0	response	no	1	0	1	0	0	1	0	Maximum body size; Diet; Home range; Position over the reef; Activity; Gregariousness
1802	GARCIA-MORALES ET AL	2016	10.1371/journal.pone.0166765	species	order	Chiroptera	0	1	0	Mexico	0	0	1	response	no	1	0	1	0	0	0	0	forearm size; wing loading; aspect ratio; body weight; diet
1805	Hua et al	2016	10.1002/ece3.2545	species	class	Aves	0	1	0	Indonesia	0	0	1	response	no	0	0	1	1	0	0	0	body mass; foraging height
1813	Fritschie et al., 2016	2016	10.1002/ecs2.1615	species	genus	Pisces	0	1	0	EUA	1	0	0	response	no	1	0	0	0	0	0	0	Body size (length); Trophic guild
1814	Wasserman et al. (2016)	2016	10.1111/1365-2435.12682	species	class	Pisces	1	0	0	South Africa	1	0	0	both	no	1	0	1	0	0	0	0	Feeding; habitat association; Conspecific association
1816	PRYDE EC ET AL	2016	10.1111/acv.12268	species	class	Aves	0	1	0	Papua New Guinea	0	0	1	response	no	1	1	1	0	1	0	0	diet; body size; habitat breadth; stratum use; species range
1818	MILESI SV, 2016, FRESHW SCI	2016	10.1086/688706	genus	phylum	Macroinvertebrates	1	0	0	Brazil	1	0	0	response	no	1	0	1	0	0	1	0	feeding habits; body size; body shape; locomotion; substrate relation
1820	HABEL JC, 2016, BASIC APPL ECOL	2016	10.1016/j.baae.2016.08.004	species	order	Coleoptera	1	0	0	Luxembourg	0	0	1	response	no	1	0	1	0	0	1	1	habitat type; wing morphology; body size class
1821	KLINGBEIL BT, 2016, BIODIVERS CONSERV	2016	10.1007/s10531-016-1195-6	species	class	Aves	0	1	0	United States of America	0	0	1	response	no	1	1	1	0	1	0	0	feeding guild; foraging guild; residency; body mass; clutch size; egg size
1822	Pilo et al. 2016	2016	10.1016/j.ecolind.2016.07.019	species	class	Macroinvertebrates	1	0	0	Portugal	1	0	0	response	no	1	1	1	1	0	0	0	feeding mode; life span; body size; motility; position in sediments; larval type
1824	Pigot et al., 2018, Nature Ecology & Evolution	2018	10.1038/s41559-018-0572-9	species	class	Aves	0	0	1	Global	0	0	1	effect	no	0	0	0	0	0	1	0	bill length; bill width; bill depth; tarsus length; wing length; wing length; tail length; secondary length; body mass
1827	SCHIPPER ET AL	2016	10.1111/gcb.13292	species	class	Aves	0	1	0	North America	0	0	1	response	no	1	0	1	0	0	0	0	diet composition; foraging height; foraging activity period; body mass
1832	Losapio et al., 2016, Arthropoda-Plant Interactions	2016	10.1007/s11829-016-9444-x	species	class	Insecta	1	0	0	Italy	0	0	1	response	no	1	0	0	0	0	0	0	detritivores; phytophagous; pollinators; predators; parasitoids and opportunists
1833	Coleman et al. (2016)	2016	10.1017/S0376892916000205	species	class	Pisces	1	0	0	United States of America	0	1	0	undefined	no	1	1	0	0	0	0	0	maximum length; trophic level; trophic breadth; gregariousness; water column position; diel activity pattern
1834	Dolbeth et al.	2016	10.3354/meps11895	species	order	Pisces	0	1	0	Brazil	0	1	0	both	no	1	0	1	0	0	0	0	size; transversal shape; head length; oral gape shape; eye position; ratio pectoral fin; peduncle length; peduncle compression; peduncle throttling
1836	Ulrich et al., 2016, PLoSONE	2016	10.1371/journal.pone.0163338	species	class	Aves	1	0	0	Kenya	0	0	1	response	no	0	0	1	0	0	1	0	bill characteristics; body size; dispersal; locomotion; stratum
1837	Dolbeth et al.	2016	10.1016/j.marpolbul.2016.08.011	species	order	Pisces	0	1	0	Brazil	0	1	0	response	no	1	0	1	0	0	0	0	total length; body depth; body width; mouth width; mouth depth; pectoral fin length; pectoral fin surface; caudal fin depth; minimum depth of caudal peduncle; distance between the centre of the eye to the bottom of the head; head depth along the vertical axis of the eye
1841	Brandl et al., 2016	2016	10.1002/ecs2.1557	species	order	Pisces	1	0	0	Australia	0	1	0	response	no	1	0	1	0	0	0	0	Diet; Habitat; Territoriality; Size
1843	MARTINEZ-SALINAS et al.	2016	10.1016/j.agee.2016.10.029	species	order	Aves	1	0	0	Costa Rica	0	0	1	both	no	1	1	1	0	0	1	1	Body mass; foraging location; habitat; food; bill length; bill length; bill height; bill width; tarsus length; body length
1850	Schimel et al. (2016)	2016	10.1016/j.agee.2016.10.028	species	phylum	Araneae	0	1	0	Germany	0	0	1	response	no	1	0	0	0	0	1	1	Body size; hunting mode ; dispersal
1850	Schimel et al. (2016)	2016	10.1016/j.agee.2016.10.028	species	phylum	Carabidae	0	1	0	Germany	0	0	1	response	no	1	0	0	0	0	1	1	Body size; trophic level; dispersal
1854	Coetzee and Chown, 2016	2016	10.1002/ece3.2389	species	class	Aves	1	0	0	South Africa	0	0	1	response	no	1	1	0	0	0	0	0	morphometric; foraging guilds; nesting
1855	Boersma et al., 2016	2016	10.1002/ece3.2517	family	phylum	Invertebrata	0	1	0	EUA	1	0	0	response	no	1	1	1	1	0	0	1	Body size; Functional feeding group; Locomotion; Dispersal capacity; Respiration mode; Voltinism; Diapause
1856	DALA-CORTE RB, 2016, FRESHW BIOL	2016	10.1111/fwb.12825	species	class	Pisces	0	1	0	Brazil	1	0	0	response	no	1	0	1	0	0	0	0	Morphological traits (Body compression; Body depth; Head size; Eye position; Eye size; Mouth position; Peduncle length; Peduncle compression; Pectoral position; Pectoral fin area; Ventral fin area; Caudal fin area; Dorsal fin area; Biomass)
1857	Haughton et al., 2015, GSBBioenergy	2015	10.1111/gcbb.12312	order	phylum	Invertebrata	1	0	0	Great Britain	0	0	1	response	no	1	0	0	0	0	0	0	Detritivore; Herbivore; Predator; Mix
1860	ALMEIDA SM, 2016, J TROP ECOL	2016	10.1017/S0266467416000377	species	class	Aves	1	0	0	Brazil	0	0	1	response	no	1	0	0	0	0	1	0	Diet; Foraging stratum; Body mass; Morphological traits (beak length; beak height; beak width)
1865	Hu et al., 2016	2016	10.1016/j.foreco.2016.07.040	species	genus	Squamata	0	1	0	Australia	1	0	1	response	no	0	1	1	0	0	0	1	Snout-to-vent length; Primary habitat strata; Main shelter use; Reproductive mode; Mean clutch size; Activity pattern
1868	SITTERS H, 2016, PLOS ONE	2016	10.1371/journal.pone.0164917	species	class	Aves	1	0	0	Australia	0	0	1	response	no	1	1	1	0	0	1	0	body size; clutch size; food type; foraging habit; foraging location; nest form
1869	Rowan et. al. (2016)	2016	10.1098/rspb.2016.1207	species	class	Mammalia	0	1	0	Africa	0	0	1	response	no	1	1	0	0	0	0	0	Body mass; diet
1870	Bennett et al. 2016	2016	10.1002/eco.1734	species	family	Pisces	1	0	0	United States of America	1	0	0	response	yes	0	1	0	0	0	0	0	mean oocyte diameter; number of mature oocytes; smallest size of a mature female;
1872	VAN DER LINDEN P, 2016, ECOL INDIC	2016	10.1016/j.ecolind.2016.05.020	genus	phylum	Invertebrata	0	1	0	Spain	0	1	0	response	no	1	1	1	0	0	0	0	feeding strategy (suspension; Dposit grazer; Scavenger predator omnivore; Parasite); maximum size (very small; small; medium; medium-large; large); life-span (very short; short; medium; long); living position (tube dwelling; burrow dwelling; free living; attached); larval development (planktotrophic; Lecithotrophic; direct); sensitive; tolerant; opportunists
1875	Donihue, 2016	2016	10.1002/ece3.2501	species	species	Squamata	1	0	0	Greece	0	0	1	response	yes	1	0	1	0	0	1	1	Morphology (sit-and-waitlizards should have a larger hindlimb-to-forelimbratioand wider heads relative to nonwall active foraging lizards); Bite force (sit-and-waitlizards have a stronger bite force); Diet (sit-and-waitlizards eat a higher proportion of active insect taxa)
1879	Charbonnier et al. 2016	2016	10.1007/s00442-016-3671-9	species	class	Aves	0	1	0	Europe	0	0	1	response	no	1	1	1	0	0	0	0	conservation status; biogeographical range; trophic; foraging guilds; fecundity; nest or roost site location; body mass; home range size; migration status; breeding phenology
1879	Charbonnier et al. 2016	2016	10.1007/s00442-016-3671-9	species	order	Chiroptera	0	1	0	Europe	0	0	1	response	no	1	1	1	0	0	0	0	conservation status; biogeographical range; trophic; foraging guilds; fecundity; nest or roost site location; body mass; home range size; migration status; breeding phenology
1880	Basu et al., 2016	2016	10.1002/ece3.2360	species	family	Anthophila	0	1	0	India	0	0	1	response	no	0	1	1	0	0	0	0	Nesting preferences
1884	Loewen e Vinebrooke, 2016	2016	10.1002/ecy.1485	species	phylum	Zooplankton	0	1	0	Canada	1	0	0	response	no	1	0	1	1	1	1	1	Motility; Feeding mode; Body size
1885	PAVEL B, 2016, ENVIRON MONIT ASSESS	2016	10.1007/s10661-016-5552-4	species	phylum	Macroinvertebrates	1	0	0	Slovakia	1	0	0	response	no	1	0	1	0	0	0	0	Stream zonation preference; curretn preference; Saprobity preference; Feeding type; Locomotion type
1886	VITORINO J O;FERNANDES R;AGOSTINHO C;PELICICE F	2016	10.1111/fwb.12813	species	class	Pisces	0	1	0	Brazil	1	0	0	response	no	1	0	1	0	0	1	1	body size; feeding; reproduction; habitat preference
1887	Mulatu et al., 2016	2016	10.1016/j.gecco.2016.09.001	species	order	Aves	0	1	0	Portugal	0	0	1	response	no	1	0	0	0	0	0	0	Foraging traits
1889	Peters et al., 2016	2016	10.1111/jbi.12768	species	family	Hymenoptera	1	0	0	Germany	0	0	1	response	yes	0	0	0	0	0	0	1	Intertegular distance; wing length; hair length
1896	MINDEL BL, 2016, PEERJ	2016	10.7717/peerj.2387	species	family	Pisces	0	1	0	Scotland	0	1	0	response	no	1	1	1	0	1	0	0	head size; eye size; caudal fin; angle of mouth; mouth protusion; gape size; Lmax
1897	RIERA R ET AL	2016	10.1016/j.ecss.2016.05.022	multi	phylum	Macroinvertebrates	0	1	0	Canary Islands	0	1	0	response	no	1	0	0	0	0	0	0	trophic guild
1897	RIERA R ET AL	2016	10.1016/j.ecss.2016.05.022	species	order	Pisces	0	1	0	Canary Islands	0	1	0	response	no	1	0	1	1	0	0	0	body shape; swimming; mobility; diet; fish size; habitat; burrying ability; trophic guild
1898	PEREIRA LPC, 2016, SOCIOBIOLOGY	2016	10.13102/sociobiology.v63i3.1053	species	family	Formicidae	1	0	0	Brazil	0	0	1	response	no	1	0	1	0	0	0	0	diet; nesting habit
1904	CILLEROS K, 2016, J BIOGEOGR	2016	10.1111/jbi.12839	species	class	Pisces	0	1	0	French Guiana;France	1	0	0	undefined	no	1	0	1	0	0	1	0	Body size; Morphological traits (Head depth; Caudal peduncle depth; Caudal fin depth; Eye diameter; Maxillary Jaw Length; Barbel maximum Length; Pectoral fin length; Pectoral fin position; Body depth; Eye position; Oral gape position; Caudal fin surface; Pectoral fin surface)
1910	DENICOLA DM, 2016, RESTOR ECOL	2016	10.1111/rec.12366	multi	phylum	Macroinvertebrates	0	1	0	United States of America	1	0	0	response	no	1	0	0	0	0	0	0	functional feeding groups
1913	OLIVEIRA BF, 2016, GLOB ECOL BIOGEOGR	2016	10.1111/geb.12471	species	class	Mammalia	0	0	1	Global	0	0	1	undefined	no	1	1	1	0	0	1	0	body mass; habitat mode; habitat breadth; trophic level; diet breath; activity cycle; litter size
1914	SCHOFIELD SF, 2016, MYRMECOL NEWS-A	2016	10.25849/myrmecol.news_023:129	species	family	Formicidae	0	1	0	Iran	0	0	1	response	no	1	0	1	0	0	0	0	morphological traits; colour
1914	SCHOFIELD SF, 2016, MYRMECOL NEWS-B	2016	10.25849/myrmecol.news_023:129	species	family	Formicidae	0	1	0	Costa Rica	0	0	1	response	no	1	0	1	0	0	0	0	morphological traits; colour
1915	BRANDL SJ, 2016, OECOLOGIA	2016	10.1007/s00442-016-3643-0	species	class	Pisces	1	0	0	Australia	0	1	0	both	no	1	0	0	0	0	1	0	morphology; diet; gut content
1917	ZALUAGA-GOMEZ ET AL	2016	10.1007/s10641-016-0506-9	species	order	Pisces	1	0	0	Brazil	1	0	0	response	no	1	0	1	0	0	0	0	standard length; snout length; eye position; eye diameter; body depth; dorsal fin length; peduncle length; body width; head length; gape width; mouth position
1921	KENDALL LK, 2016, BIODIVERS CONSERV	2016	10.1007/s10531-016-1174-y	species	order	Hymenoptera	0	1	0	New Zealand	0	0	1	response	no	1	1	1	0	0	0	0	parasitism; host taxa; wing length; ovipositor length
1922	Sobral et al. (2016)	2016	10.1111/ele.12646	species	class	Aves	0	0	1	Global	0	0	1	response	no	1	1	1	0	0	1	0	body mass; diet ((invertebrates; vertebrates; scavenger; fruits; nectar; seeds; plants); foraging niche (ground; understorey; mid high; canopy and air); foraging period
1923	Tolonen et. al. (2016	2016	10.1086/687966	species	order	Macroinvertebrates	0	1	0	Finland	1	0	0	response	no	1	0	1	0	0	1	0	Body size; feeding guild; habitat use
1925	TAMBURINI G, 2016, INSECT CONSERV DIVERS	2016	10.1111/icad.12181	species	family	Carabidae	0	1	0	Italy	0	0	1	response	no	1	0	1	0	0	0	1	dispersal ability; feeding type; habitat preference
1928	Skalski et. al. (2016)	2016	10.18054/pb.2016.118.3.3915	species	order	Coleoptera	1	0	0	Poland	0	0	1	effect	no	0	1	0	0	0	0	0	Body size (small;medium;larger);feeding strategy(predators;herbivore);breeding type(autumn;spring breeders); wing development(brachypterous;macropterous);habitat preference (forest;meadown)
1929	PIZZOLOTTO R, 2016, PERIOD BIOL	2016	10.18054/pb.2016.118.3.3924	species	family	Carabidae	1	0	0	Italy	0	0	1	response	no	1	1	1	0	0	0	0	Wing morphology; Geographical range; Diet; Reproductive rhythm
1930	Farré et. al. (2015)	2015	10.1016/j.pocean.2016.07.006	species	class	Pisces	0	1	0	Mediterranean Sea	0	1	0	response	no	1	1	1	0	0	1	0	Diet;Body shape; Swimming type; motility; size Vertical distribution; diet
1936	LIFJELD JT, 2016, BMC ZOOL	2016	10.1186/s40850-016-0008-4	subspecies	species	Fringilla teydea	1	0	0	United States of America	0	0	1	undefined	yes	0	0	0	0	0	1	1	morphological traits; song analysis
1940	ARBOUR JH, 2016, PROC R SOC B-BIOL SCI	2016	10.1098/rspb.2016.0556	species	family	Cichlidae	0	1	0	Neotropical Region	0	1	0	response	no	0	0	0	0	0	1	0	ecomorphological traits
1941	FOURNIER B, 2016, FRONT PLANT SCI	2016	10.3389/fpls.2016.01224	species	order	Orthoptera	0	1	0	France	0	0	1	response	no	1	1	1	0	0	0	1	habitat specificity; dispersal capacity; feeding regime; egg deposition
1952	COLE RJ, 2016, ECOL EVOL	2016	10.1002/ece3.2220	species	phylum	Arthropoda	0	1	0	Costa Rica	0	0	1	response	no	1	0	0	0	0	0	0	functional groups
1953	Terraube et al	2016	10.1002/ece3.2273	species	class	Aves	0	1	0	France	0	0	1	response	no	1	1	1	0	0	0	0	adult diet; foraging method; migratory behavior; nest site selection
1954	Hevia et al. 2015	2015	10.1007/s00442-015-3512-2	species	class	Aves	1	0	0	Spain	0	0	1	response	no	1	1	1	0	0	0	0	bill length; clutch size; nest location; foraging location; diet
1954	Hevia et al. 2015	2015	10.1007/s00442-015-3512-2	species	family	Formicidae	1	0	0	Spain	0	0	1	response	no	1	0	1	0	0	0	0	eye length; femur length; diet; functional group
2018	NOGARO G ET AL	2016	10.1086/685377	multi	phylum	Macroinvertebrates	1	0	0	United States of America	1	0	0	effect	no	0	0	0	0	0	0	1	bioturbation activity
2022	Lazarina et al. 2016	2016	10.1016/j.baae.2016.02.001	species	order	Hymenoptera	1	0	0	Greece	0	0	1	response	no	1	0	1	0	0	0	0	body size; nesting/preference; trophic specialization
2024	COMTE L ET AL	2016	10.1002/ecs2.1356	species	order	Pisces	0	0	1	Global	1	0	0	response	yes	1	0	0	0	0	0	0	isotopic niche
2025	Mustonen et al. (2016)	2016	10.1086/685104	genus	order	Macrobenthos	0	1	0	Finland	1	0	0	response	no	1	0	1	0	0	1	0	size; feeding type; locomotion type; microhabitat preference
2027	PANDER J, 2016, HYDROBIOLOGIA	2016	10.1007/s10750-016-2667-0	species	phylum	Macroinvertebrates	1	0	0	Germany	1	0	0	response	no	1	1	1	0	0	1	0	Preference for a certain stream zone; Current preference; Feeding type; Habitat preference; Locomotion type; Saprobic valence; Voltinism; Adult flying strength; Shape; Size at maturity
2028	NASH KL, 2016, J APPL ECOL	2016	10.1111/1365-2664.12430	species	class	Pisces	1	0	0	Seychelles	0	1	0	response	no	1	0	1	0	0	0	0	trophic position; body size class
2035	Lefcheck et. al. (2016)	2016	10.1371/journal.pone.0156550	species	class	Pisces	1	0	0	United States of America	1	0	0	response	no	1	0	1	0	0	0	0	trophic level;diet; body size; mobility; reproductive mode (brooding ; Broadcast spawner)
2035	Lefcheck et. al. (2016)	2016	10.1371/journal.pone.0156550	species	order	Macroinvertebrates	1	0	0	United States of America	1	0	0	response	no	1	0	1	0	0	0	0	exoskeleton material; trophic level;diet; body size; mobility; reproductive mode (brooding ; Broadcast spawner); development mode (planktonic larvae ; direct development)
2036	DUFFY JE, 2016, PROC NATL ACAD SCI U S A	2016	10.1073/pnas.1524465113	species	family	Pisces	0	0	1	Global	0	1	0	both	no	1	0	1	0	0	0	0	body size; trophic breadth; trophic group; water column position; gregariousness; diel activity pattern; preferred substrate; habitat complexity requirement
2037	LE FEON V, 2016, J NAT HIST	2016	10.1080/00222933.2015.1113315	species	superfamily	Anthophila	1	0	0	Argentina	0	0	1	response	no	1	1	1	0	0	1	1	body size; reproductive strategy; sociality; nest location; trophic specialisation
2041	BARNES AD ET AL	2016	10.1098/rstb.2015.0279	species	phylum	Macroinvertebrates	0	1	0	Germany;Indonesia	0	0	1	effect	no	1	0	1	0	1	0	0	body length; mobility; sociality; metabolic rate
2043	LAVABRE JE, 2016, PHILOS TRANS R SOC B-BIOL SCI	2016	10.1098/rstb.2015.0280	species	class	Aves	0	1	0	Spain	0	0	1	effect	no	1	0	0	0	0	0	0	foraging behavior
2050	Prescott et al. 2016	2016	10.1016/j.biocon.2016.02.013	species	class	Aves	1	0	0	Colombia	0	0	1	response	no	1	0	1	0	0	0	0	size; foraging microhabitat; foraging substrate; food type
2051	Rodríguez-Lozano et al. 2016	2016	10.1002/ece3.2117	genus	family	Macroinvertebrates	1	0	0	Spain	1	0	0	response	no	1	0	1	1	0	0	0	potential size; body shape; body flexibility; concealment; morphological defenses; locomotion and substrate relation; tendency to drift in the water column; diel drift behavior; agility; movement frequency; trajectory on the bottom substratum or in the drift; aggregation tendency; feeding habits
2052	Saito et al. (2016)	2016	10.1002/ece3.2081	genus	class	Insecta	0	1	0	Brazil	1	0	0	response	no	1	1	0	0	0	1	0	voltinism; life span;exoskeleton; body shape; respiration; BMWP index (Biological Monitoring Working Party); body size; flight capacity; shelter; reophily; microhabitat preference; trophic position
2058	MARTINEZ AE, 2016, AM NAT	2016	10.1086/685894	species	class	Aves	1	0	0	French Guiana	0	0	1	response	no	1	0	1	0	0	1	0	body mass; foraging strategy; foraging height
2059	Liu et al. 2016	2016	10.1890/15-1464.1	species	family	Formicidae	1	0	0	China	0	0	1	response	no	1	0	1	1	0	0	0	webers length; relative eye length; relative scape length; relative mandible length; relative leg length
2062	ESCORIZA D, 2016, DIVERS DISTRIB	2016	10.1111/ddi.12421	species	order	Anura	0	0	1	Global	0	0	1	undefined	no	0	1	0	0	0	1	0	Body size; Toe webbing; Dorsal skin; Metatarsal tubercle; Digital tips; Aquatic egg depositation; Larval guild
2064	Brewin et. al. (2015)	2015	10.1017/S0025315415000892	genus	order	Macroinvertebrates	1	0	0	Ascension Island	0	1	0	response	no	0	0	1	0	0	0	0	Day/night; Macrocarnivores;Strict piscivores; Mobile benthic invertivores/cleaners; Coral/colonial sessile invertivores; Planktivore; Turf grazing; Scrapers; General omnivores; Detritivore
2064	Brewin et. al. (2015)	2015	10.1017/S0025315415000892	species	class	Pisces	1	0	0	Ascension Island	0	1	0	response	no	0	0	1	0	0	0	0	Day/night; Macrocarnivores;Strict piscivores; Mobile benthic invertivores/cleaners; Coral/colonial sessile invertivores; Planktivore; Turf grazing; Scrapers; General omnivores; Detritivore
2065	NAGUIPOUR A; FAKHRI A	2016	10.1016/j.baae.2015.10.002	species	order	Lepidoptera	1	0	0	Italy	0	0	1	response	no	1	1	1	0	0	0	0	body size; voltinism; larval food niche; habitat preference
2066	SCHRIEVER TA, 2016, ECOSPHERE	2016	10.1002/ecs2.1350	multi	phylum	Macroinvertebrates	0	1	0	United States of America;Canada	1	0	0	response	no	1	1	1	0	1	0	1	respiration; voltinism; primary locomotion; habit; dispersal capability; body size; functional feeding group
2068	PINHO et al.	2016	10.1016/j.envres.2015.12.025	species	order	Lepidoptera	0	1	0	Portugal	0	0	1	response	no	1	1	1	0	0	1	0	voltinism; overwinter strategy; host plant specialization; larval feeding strata; body size; dispersal ability; habitat specialization
2068	PINHO et al.	2016	10.1016/j.envres.2015.12.025	species	class	Aves	0	1	0	Portugal	0	0	1	response	no	1	0	1	0	0	1	0	diet; feeding site; nest site; body size
2072	Harris et al. (2015)	2015	10.1007/s12237-015-0036-2	species	order	Macrobenthos	0	1	0	New Zealand	1	0	0	effect	no	0	0	0	0	0	0	1	tube worms; small bioturbators; large bioturbators
2074	PLASS-JOHNSON JG, 2016, PLOS ONE	2016	10.1371/journal.pone.0154014	species	class	Pisces	0	1	0	Indonesia	0	1	0	response	no	1	1	1	0	1	0	0	dietary group; home range; schooling behavior; reproductive turnover; depth range; max length
2078	Aguirre-Gutiérrez et al., 2016	2016	10.1038/srep24451	family	order	Insecta	0	1	0	Netherlands	0	0	1	response	no	1	1	1	0	0	0	1	Body size; Flight period; Voltinism; Habitat specialisation; Larval food preference; Larval food dependence on nitrogen
2079	GIANUCA AT, 2016, PROC R SOC B-BIOL SCI	2016	10.1098/rspb.2016.0487	species	order	Cladocera	1	0	0	Belgium	1	0	0	effect	no	1	0	0	0	0	0	0	body size; grazing rate
2080	LEITAO RP, 2016, PROC R SOC B-BIOL SCI-A	2016	10.1098/rspb.2016.0084	species	class	Pisces	0	1	0	Brazil	0	0	1	undefined	no	1	1	1	0	0	1	0	body mass; diet; activity period; reproductive seasonality; clutch size; shelter type; vertical strata; food acquisition; locomotion; habitat preference
2080	LEITAO RP, 2016, PROC R SOC B-BIOL SCI-B	2016	10.1098/rspb.2016.0084	species	class	Aves	0	1	0	Australia	1	0	0	undefined	no	1	0	1	0	0	1	0	morphological traits; food acquisition; locomotion; habitat preference
2083	Corcuera et al., 2015	2015	10.1093/ee/nvv181	species	order	Araneae	0	1	0	Mexico	0	0	1	response	no	1	0	1	0	0	0	1	Capture web (Yes; No); Sensing web (Yes; No); No web (Yes; No); Tube web (Yes; No); Sheet web (Yes; No); Space web (Yes; No); Orb web (Yes; No); Ambush (Yes; No); Pursue (Yes; No); Stalk (Yes; No); Main substrate (ground or vegetation); Diet width (stenophagous or euryphagous); Diel activity (nocturnal or diurnal)
2085	Schorpp e Schrader, 2016	2016	10.1016/j.biombioe.2016.02.009	species	suborder	Lumbricina	0	1	0	Germany	0	0	1	response	no	0	0	1	0	0	1	0	functional group
2090	IBANEZ S, 2016, OECOLOGIA	2016	10.1007/s00442-016-3552-2	species	class	Insecta	1	0	0	France	0	0	1	effect	no	1	0	0	0	0	1	0	Body mass; Proboscis length; Proboscis width; Functional body length
2091	ALLARD et al.	2016	10.1007/s00027-015-0433-4	species	class	Pisces	0	1	0	French Guiana	1	0	0	response	no	1	0	1	0	0	1	0	trophic guilds; body size; habitat preference
2093	FRASCHETTI S, 2016, MAR ENVIRON RES	2016	10.1016/j.marenvres.2016.02.001	species	phylum	Nematoda	1	0	0	Ionian Sea	0	1	0	response	no	1	1	0	0	0	0	0	index of trophic diversity; maturity index
2094	Leigh et al.	2016	10.1007/s00027-015-0427-2	multi	phylum	Macroinvertebrates	0	0	1	global	1	0	0	response	no	0	0	1	0	0	0	0	resistance strategy; resilience strategy
2099	GRACA MB, 2016, ENVIRON ENTOMOL	2016	10.1093/ee/nvv183	species	order	Lepidoptera	1	0	0	Brazil	0	0	1	response	no	1	0	0	1	0	0	0	Larval diet breadth; Body size; Wing markings
2101	DONIHUE CM, 2016, FUNCT ECOL	2016	10.1111/1365-2435.12550	species	order	Squamata	0	1	0	Greece	0	0	1	response	yes	1	0	1	1	0	0	0	body size; head length; head width; head height; jaw length
2102	Iida et al 2016	2016	10.1007/s10841-016-9866-x	species	order	Insecta	1	0	0	Japan	0	0	1	response	no	0	1	0	0	0	0	0	functional groups
2106	PECUCHET L, 2016, MAR ECOL -PROG SER	2016	10.3354/meps11613	species	class	Pisces	0	1	0	Baltic Sea	0	1	0	response	no	1	1	1	0	0	0	0	Diet; Age at maturity; Mean fecundity; Mean length; Caudal fin shape; Body shape
2111	Toussaint et al.; 2016	2016	10.1038/srep22125	species	order	Pisces	0	0	1	Global	1	0	0	undefined	no	0	1	0	0	0	1	0	body size; head size; eye size; mouth size; gape size; fecundity;
2116	SIMONS NK, 2016, ECOLOGY	2016	10.1890/15-0616.1	species	phylum	Arthropoda	0	1	0	Germany	0	0	1	response	no	1	0	1	0	0	1	1	body size; dispersal ability; stratum use; stratum specialization
2117	Koutsidi et. al. (2016)	2016	10.1093/icesjms/fsw006	species	class	Pisces	0	1	0	Mediterranean Sea	0	1	0	response	no	1	1	1	0	0	0	0	Longevity;Age at maturity;Fecundity scale;Gonochorism;Maximum length;Body shape;Body shape;Habitat type;Seasonal migrations;Distribution; Seabed type;Sociability; Exposure; Mobility;Salinity range;Salinity range;Spawning period;Spawning habitat;Temperature range;Optimal temperature
2119	Dias et. al. (2015)	2015	10.1111/rec.12293	species	class	Aves	0	1	0	Brazil	0	0	1	response	no	1	0	1	0	0	0	0	dispersal ability in the matrix; diet; feeding guild; foraging strata; body size; dependence on forested habitat
2120	TRUXA C;FIEDLER K	2016	10.1111/ecog.01430	species	phylum	Arthropoda	0	1	0	Austria	1	0	0	response	no	1	0	0	0	0	0	0	functional groups (according to larval feeding)
2122	Vorste et al. 2016	2016	10.1086/683274	genus	order	Invertebrata	1	0	0	France	1	0	0	response	no	1	1	1	0	0	0	0	aquatic stage; reproduction; dispersal; resistance form; food; feeding style; respiration; locomotion; substratum relation; small body size; active aerial dispersion; swimmer habit; burrower habit; interstitial habit; aerial respiration; asexual reproduction
2123	SI X, 2016, J ANIM ECOL	2016	10.1111/1365-2656.12478	species	class	Aves	1	0	0	China	0	0	1	response	no	1	0	1	0	1	0	0	body mass; feeding guild; feeding stratum; feeding behavior
2124	Reif et al. 2016	2016	10.1111/oik.02276	species	order	Aves	0	1	0	Europe	0	0	1	response	no	0	0	1	0	0	0	0	diet specialization (foliage; fruit; grain; insects; other invertebrates; terrestrial vertebrates; water vertebrates; carrion); climatic niche breadth; breeding area of occupancy in Europe; migration distance; body mass; wing length/tail length ratio; tarsus length/body length ratio
2125	Zhang et al. 2016	2016	10.1038/srep22344	species	class	Aves	1	0	0	China	0	0	1	response	no	1	0	1	1	0	0	0	habitat preference; dietary guild; social flocking; migratory status; human tolerance
2126	MANO H, 2016, ECOTOXICOLOGY	2016	10.1007/s10646-015-1598-2	species	phylum	Animalia	1	0	0	Japan	1	0	0	both	no	1	0	1	1	0	0	0	resource-competitive ability; inseticide tolerance; predator avoidance; population growth rate; biomass
2127	Barcelo et. al. (2015)	2015	10.1111/gcb.13047	species	class	Pisces	0	1	0	Norway	0	1	0	response	no	0	1	0	0	0	0	0	diet (benthivorous; piscivorous; planktivorous);reproduction (demersal;pelagic spawned eggs; vivipary);morphology (small; médium; large); habitat associations (benthopelagic; pelagic; demersal;reef associated; warm thermal affinities;cold thermal affinities)
2140	Astudillo et al	2016	10.1007/s10750-015-2545-1	genus	class	Insecta	0	1	0	Mexico	1	0	0	response	no	1	0	0	0	0	0	0	feeding group
2143	PELOSI C, 2016, SOIL TILLAGE RES	2016	10.1016/j.still.2015.07.016	species	class	Oligochaeta	1	0	0	France	0	0	1	response	no	0	0	1	1	0	0	0	Morphological traits (body length; epithelium type; cocoon length; pigmentation; body wall thickness); Carbon requirement; Habitat; Microhabitat; Vertical distribution
2144	Dalerum and Mirand, 2016	2016	10.1038/srep21922	species	order	Perissodactyla	0	1	0	Southern Africa	0	0	1	undefined	no	1	0	1	0	0	0	0	adult body mass; feeding type; diet breadth; habitat breadth; population density; social group size
2144	Dalerum and Mirand, 2016	2016	10.1038/srep21922	species	order	Carnivora	0	1	0	Southern Africa	0	0	1	undefined	no	1	0	1	0	0	0	0	diet; body size; hunting group size; area use; palaeo-morphological classification
2147	Kosulic et al. 2016	2016	10.1371/journal.pone.0148585	species	family	Araneae	1	0	0	Czech Republic	0	0	1	response	no	1	0	1	0	0	1	0	active hunting; type of web; daily activity; trophic niche width; occurence in vegetation strata; spider size
2150	Martin & Proulx (2016)	2016	10.1016/j.foreco.2015.11.019	species	class	Aves	1	0	0	Canada	0	0	1	response	no	0	0	1	0	0	1	0	Body size; feeding substrate
2151	Bracciali et al., 2015, Marine Environmental Research	2015	10.1016/j.marenvres.2015.12.002	species	class	Pisces	1	0	0	Italy	1	0	0	response	yes	0	0	1	0	0	1	0	body condition; individual growth; body shapes
2158	Pillière et al., 2016	2016	10.1111/fwb.12690	species	class	Insecta	0	1	0	United States of America	1	0	0	response	no	1	1	1	0	0	0	0	trophic groups
2160	Linden et al., 2016	2016	dx.doi.org/10.1016/j.ecolind.2015.09.039	species	genus	Macroinvertebrates	1	0	0	Portugal	0	1	0	response	no	1	0	1	0	0	0	1	Feeding strategy; Living position; Body size; Life span
2161	Manfrin et. al. (2015)	2015	10.1007/s10750-015-2412-0	genus	order	Macroinvertebrates	0	1	0	Mediterranean Sea	1	0	0	response	no	1	0	0	0	0	0	0	feeding categories (deposit feeders; shredders;scrapers; filterers; piercer and predators)
2165	Benham & Witt (2016)	2016	10.1186/s12862-016-0595-2	species	species	Metallura tyrianthina	0	1	0	Peru	0	0	1	response	yes	0	0	0	0	0	1	0	Mass
2168	MARLIAC G, 2016, AGRIC ECOSYST ENVIRON	2016	10.1016/j.agee.2015.09.026	species	order	Araneae	1	0	0	France	0	0	1	response	no	1	1	1	0	0	1	0	Body size; Maternal care; prey types; Ballooning; Period of activity; Stage for survival during winter
2170	Pigot et al., 2013	2013	10.1098/rspb.2015.2013	species	order	Aves	1	0	0	Peru	0	0	1	response	no	1	0	0	0	0	0	1	Morphological traits (beak length; width and depth; tarsus length; Kipp’s distance; wing length and tail length); Ecological guilds (dietary guilds: specialist insectivore; granivore or frugivore)
2180	Dalzochio et. al., 2016	2016	10.1071/MF14246	genus	class	Insecta	0	1	0	Brazil	1	0	0	response	no	1	1	1	1	0	0	1	Voltinism; Respiration; Habit; Trophic group; Food size; Maxima potential size; Aquatic stages; Physiological sensivity; Dispersal; Desiccation-resistant forms; Exoeskeleton; Reproduction
2181	MAGUIRE DY, 2016, ECOSCIENCE	2016	10.1080/11956860.2016.1192010	family	phylum	Arthropoda	0	1	0	Canada	0	0	1	response	no	1	0	0	0	0	0	0	feeding preference
2184	GONZALES VH ET AL	2016	10.3897/jhr.51.9353	species	superfamily	Anthophila	1	0	0	Turkey	0	0	1	response	no	0	0	0	0	0	1	0	intertegular distance
2187	Córdova-Tapia e Zambrano, 2016	2016	10.1590/1982-0224-20150162	species	order	Pisces	1	0	0	Mexico	1	0	0	response	no	1	0	0	0	0	1	1	Food acquisition (Oral gape surface; Oral gape shape; Oral gape position; Gill raker lenght; Relative gut length; Relative eye size); Locomotion (Eye position; Body transversal shape; Body transversal surface; Pectoral fin position; Aspect ratio of the pectoral fin; Caudal peduncle throttling; Aspect ratio of the caudal fin; Fin surface ratio; Fin-surface to body-size ratio)
2188	MARRAMA G, 2016, BOLL SOC PALEONTOL ITAL	2016	10.4435/BSPI.2016.02	genus	class	Pisces	1	0	0	Italy	0	1	0	undefined	no	0	0	0	0	0	0	0	Morphological traits
2190	RIBEIRO MD, 2016, NEOTROP ICHTHYOL	2016	10.1590/1982-0224-20140185	species	class	Pisces	0	1	0	Brazil	1	0	0	response	no	1	0	1	0	0	0	0	Compression index; Relative area of pectoral fin; Pectoral fin aspect ratio; Eye position; Body length; Diet; Velocity preference; Substrate preference; Feeding tactics
2192	Gómez et al.; 2016	2016	10.1636/P14-58.1	genus	family	Araneae	1	0	0	EUA	0	0	1	response	no	0	0	0	0	0	0	1	Web morphology (Small-orb; Medium-orb; Large-orb; Funnel-web; Doily-sheet-web; Irregular-all-direction-web; Irregular-mesh-web); Web size (cm2; Min; Max)
2195	Sitter et al., 2016	2016	10.1890/14-1562	species	class	Aves	0	1	0	Australia	0	0	1	response	no	1	1	1	0	0	0	1	Body mass; clutch size; food type; foraging behavior; foraging location; nest form
2196	TSIANOU MA, 2016, BIODIVERS CONSERV	2016	10.1007/s10531-015-1038-x	species	class	Amphibia	0	1	0	Europe	0	0	1	response	no	0	1	1	0	0	1	0	morphology (body length; dorsal main coloration; dorsal pattern); reproduction (number of eggs per clutch; duration of breeding activity; sexual maturity; life span); habitat use (spawn site; life history habit; time partitioning; diet; mobility mode)
2199	FRITSCHIE KJ, 2016, ECOL EVOL	2016	10.1002/ece3.1852	species	species	Orconectes virilis	1	0	0	United States of America	1	0	0	effect	yes	0	0	0	0	0	0	1	body size
2200	Sydenham et. al. (2015)	2015	10.1002/ece3.1871	species	class	Insecta	0	1	0	Norway	0	0	1	both	no	0	1	0	0	0	1	0	Body size; feeding group
2202	GONZALEZ-MAYA JF, 2016, DIVERS DISTRIB	2016	10.1111/ddi.12373	species	class	Mammalia	0	1	0	Costa Rica	0	0	1	response	no	1	0	1	0	0	1	0	body mass; trophic niche; habitat mode
2204	PARKS TP ET AL	2016	10.1002/rra.2844	species	order	Pisces	0	1	0	United States of America	1	0	0	response	no	1	1	1	0	0	0	0	habitat tolerance; length at maturity; fecundity; ovum diameter; parental care; habitat use
2208	Loiseau et. al. (2016)	2016	10.1016/j.ecolind.2015.08.019	species	class	Pisces	1	0	0	Tuamotu Archipelago	1	0	0	undefined	no	0	0	0	0	0	1	1	Diet(Herbivore;detritivore;Macroalgal feeder; Omnivore;Sessile invertebrates feeder;Mobile benthic invertebrates feeder;Planktivore;Piscivore);Level in water column (Bottom;Slightly above the bottom; High above the bottom); Home range(Sedentary; Mobile; High mobile); Schooling(Solitary; Pairing; 3–20 individuals on average;20–50 individuals on average;>50 individuals on average); Activity (Diurna…
2211	Gomes et al. 2016	2016	10.1016/j.actao.2015.12.005	species	order	Squamata	1	0	0	Portugal	0	0	1	effect	yes	0	0	1	0	0	0	0	biometric traits (trunk length; head length; head width; head height; fore limb length; hind limb length)
2212	González-Maya et. al. ( 2016)	2016	10.32800/abc.2016.39.0077	species	class	Mammalia	0	1	0	Colombia	0	0	1	response	no	1	0	1	0	0	1	0	activity (diurnal; nocturnal; crepuscular; cathemeral); diet (insectivore; frugivore; herbivore; carnivore); habits (terrestrial; arboreal; aquatic; fossorial;scansorial);body mass
2219	Kergunteuil et al. 2016	2016	10.3389/fevo.2016.00084	genus	phylum	Nematoda	1	0	0	Switzerland	0	0	1	response	no	1	1	1	0	0	0	0	trophic habitats (bacterial-feeders; fungalfeeders; plant-feeders; omnivores; and predators); colonizer-persister
2222	Bae & Park (2016)	2016	10.5268/IW-6.3.891	species	order	Macroinvertebrates	0	1	0	Korea	1	0	0	response	no	1	0	1	0	0	0	0	feeding categories (collector–gatherers; collector–filterers; predators; scrapers; shredders); Habit use( clinger; swimmers ; burrowers ; sprawlers; climbers )
2223	LAMARRE GPA, 2016, J ANIM ECOL	2016	10.1111/1365-2656.12445	family	phylum	Arthropoda	0	1	0	Peru;French Guiana	0	0	1	response	no	1	0	1	0	0	0	0	feeding source; mouthparts; habitat
2226	RIOS-PULGARIN MI, 2016, J LIMNOL	2016	10.4081/jlimnol.2016.1394	multi	phylum	Macroinvertebrates	1	0	0	Colombia	1	0	0	response	no	1	0	1	0	0	0	0	functional feeding groups; life habit
2233	Krasnov et al. 2015	2015	10.1111/oik.02178	species	order	Mammalia	0	1	0	Palearctic	0	0	1	both	no	1	0	1	1	1	0	0	body mass; basal metabolic rate; skin thickness; hair density; geographic range; characteristic population density; sociality; shelter depth; shelter complexity; pattern of hibernation
2240	Birkhofer et al. 2015	2015	10.1016/j.agee.2015.05.014	species	order	Araneae	1	0	0	Germany	0	0	1	response	no	1	0	0	0	0	0	1	body size; functional group (hunting mode)
2240	Birkhofer et al. 2015	2015	10.1016/j.agee.2015.05.014	species	family	Carabidae	1	0	0	Germany	0	0	1	response	no	1	0	0	0	0	0	1	body size; functional group (trophic group)
2241	SAMNEGARD U, 2015, AGRIC ECOSYST ENVIRON	2015	10.1016/j.agee.2015.06.010	species	superfamily	Anthophila	1	0	0	Ethiopia	0	0	1	response	no	0	0	1	0	0	1	0	mobility; body length; nesting traits
2249	Magioli et al. 2015	2015	10.1111/acv.12201	species	order	Mammalia	0	1	0	Brazil	0	0	1	response	no	1	0	1	0	0	0	0	physical (body mass; locomotion form); periods of activity; social behavior; dietary (trophic guild; food type); environmental sensitivity (foraging substrate; species sensitivity)
2250	MONRO K, 2015, GLOB ECOL BIOGEOGR	2015	10.1111/geb.12358	species	kingdom	Animalia	0	0	1	Global	0	1	0	response	no	0	1	0	0	0	0	0	Fertilization mode
2252	TOLIMIERI N, 2015, ECOSPHERE	2015	10.1890/ES14-00363.1	species	family	Pisces	0	1	0	United States of America	0	1	0	response	no	1	0	0	0	0	1	0	biomass; diet
2258	Liu et. al. (2015)	2015	10.1007/s10526-015-9691-2	species	order	Araneae	1	0	0	China	0	0	1	effect	no	0	0	0	0	0	0	1	functional guild (actively hunting; sit-and-wait)
2259	Niu et al. 2015	2015	10.1016/j.soilbio.2015.09.006	genus	phylum	Nematoda	1	0	0	China	0	0	1	response	no	0	0	1	0	0	0	0	body size
2261	TOMAS I J;MARTIN K	2016	10.1016/j.biocon.2015.11.008	species	order	Aves	0	1	0	Chile	0	0	1	response	no	1	1	1	0	0	1	1	habitat-use guild; nest guild; foraging guild; foraging substrate; migratory status; clutch size; body mass; degree of habitat specialization
2263	DERAISON H, 2015, ECOL LETT	2015	10.1111/ele.12529	species	class	Insecta	1	0	0	France	0	0	1	effect	no	1	0	0	0	1	0	0	Body size; Stoichiometric balance; Incisor strength
2271	Adam et al., 2015	2015	10.1007/s00442-015-3406-3	species	genus	Pisces	1	0	0	EUA	0	1	0	response	yes	1	0	1	0	0	1	0	Biomass; Habitat; Bite rate
2272	INGRAM T, 2015, BIOL J LINNEAN SOC	2015	10.1111/bij.12635	species	genus	Sebastes	0	1	0	Northeast Pacific	0	1	0	response	yes	1	0	1	0	0	0	0	body size; body shape
2277	Dolbeth et al., 2015	2015	10.3354/meps11473	species	genus	Macroinvertebrates	1	0	0	Portugal	1	1	0	both	no	1	1	1	0	0	1	0	Size; Life span; Living position on the substratum; Mobility; Feeding guild; Reproduction frequency
2280	EASSON CG, 2015, PEERJ	2015	10.7717/peerj.1385	species	phylum	Porifera	1	0	0	Panama	0	0	0	both	no	0	0	0	0	0	0	1	microbial abundance; chlorophyll a concentration
2287	Smith e Mayfield, 2015	2015	10.1016/j.biocon.2015.07.035	family	order	Insecta	0	1	0	Australia	0	0	1	response	no	1	1	1	0	0	1	0	Body length; Adult feeding guild; Larval feeding guild; Larval stage habitat
2291	Maglianesi et. al. (2015)	2015	10.1111/ecog.01538	species	class	Aves	1	0	0	Costa Rica	0	0	1	response	no	1	0	1	0	0	1	0	Body mass; bill length; bill curvature; wing length
2292	Hodecek et al. 2015	2015	10.1016/j.baae.2015.06.004	species	family	Coleoptera	1	0	0	Czech Republic	0	0	1	response	no	0	0	1	0	0	0	0	wing morphology; habitat preference; humidity dependence
2298	MUMME S ET AL	2015	10.1016/j.biocon.2015.08.033	multi	phylum	Macroinvertebrates	0	1	0	Indonesia	0	0	1	response	no	1	0	0	0	0	1	1	body mass; dispersal capacity; feeding type; eusociality
2299	Schutz & Shulze (2015)	2015	10.1002/ece3.1778	species	class	Aves	1	0	0	Austria	0	0	1	response	no	1	0	1	0	0	1	0	Body mass; Foraging substrate; foraging method; Diet
2301	Wong & Dowd (2015)	2015	10.1007/s12237-015-9967-x	species	order	Macroinvertebrates	0	1	0	Canada	0	1	0	response	no	0	0	1	0	0	0	0	Motility(Sedentary or moves only within a fixed tube; Swim;Crawl on sediment surface or plants; Motile within sediments); Feeding(Filter feeder; Predator;Scavenger;Grazer;Surface deposit feeder; Sub-surface deposit feeder);Habitat structure(Burrow;Tube; None/ free living);Sediment movement( Surface (top 2 cm) to deep;Deep to surface;Surface mixing;No sediment mixing); Size(Small;Medium;Large);For…
2303	SAITO VS, 2015, J BIOGEOGR	2015	10.1111/jbi.12577	species	class	Insecta	0	1	0	Brazil	1	0	0	response	no	0	1	1	0	0	0	0	flight capacity; body size; voltinism
2308	JIANG ZG, 2015, ECOL INDIC	2015	10.1016/j.ecolind.2015.05.040	species	family	Pisces	1	0	0	China	1	0	0	response	no	1	1	1	0	1	0	0	maximum body size; body shape; vertical position; trophic guild; dietary component; trophic level; age at maturation; length at maturation; longevity; growth rate
2309	Schalk et al. (2015)	2015	10.1016/j.jaridenv.2015.06.019	species	class	Amphibia	1	0	0	Mexico	0	0	1	response	no	1	0	1	0	0	1	0	trophic; habitat use; locomotion; body size
2315	He et al., 2015	2015	10.1080/02705060.2014.998730	genus	genus	Macroinvertebrates	1	0	0	China	1	0	0	response	no	1	0	0	0	0	0	0	Filterers; Gatherers; Predators; Scrapers; Shredders
2317	AARNIO K, 2015, AQUAT INVASIONS	2015	10.3391/ai.2015.10.4.04	species	species	Rhithropanopeus harrisii	1	0	0	Finland	0	1	0	effect	yes	1	0	1	0	0	0	0	trophic position; substrate preference; prey choice
2318	Dineen et al., 2015	2015	10.1016/j.gloplacha.2015.08.001	undefined	undefined	Invertebrata	1	0	0	China	0	1	0	response	no	1	1	1	0	0	1	1	Skeletal body volume; Reproductive mode; Mobility; Substrate Composition; Substrate Relationship; Primary microhabitat; Support; Diet; Condition of Food; Feeding habit
2321	Giam et al. 2015	2015	10.1111/cobi.12483	species	class	Pisces	1	0	0	Indonesia	1	0	0	response	no	1	1	1	0	0	0	0	body size; body shape; trophic position; mouth position; presence of jaw teeth; gregariousness; presence of barbels; vertical position in water column; air-breathing capability
2324	BREGMAN TP, 2015, ECOLOGY	2015	10.1890/14-1731.1.sm	species	class	Aves	0	1	0	Brazil	0	0	1	response	no	1	0	0	0	0	0	1	bill length; bill width; bill depth; wing length;tarsus length; tail length
2325	RETANA J, 2015, ECOLOGY	2015	10.1890/14-2326.1.sm	species	family	Formicidae	0	1	0	Europe	0	0	1	response	no	1	1	1	1	0	0	0	Worker size; Worker polymorphism; Colony size; Diet; Number of nests per colony; Diurnality; Nesting site; Foraging strategy; Behavioral dominance
2327	Kozlov et. al. (2015)	2015	10.1111/ecog.01401	species	order	Araneae	0	1	0	Europe	0	0	1	response	no	0	0	1	0	0	0	0	hunting strategy
2329	MORI AS, 2015, OECOLOGIA	2015	10.1007/s00442-015-3342-2	species	suborder	Oribatida	0	1	0	Japan	0	0	1	response	no	1	0	0	0	0	1	0	morphological traits; dietary trumps
2331	Faurby and Svenning, 2015	2015	10.1111/ddi.12369	species	class	Mammalia	0	0	1	Global	1	1	1	response	no	1	0	1	0	0	1	0	habitat; body size; diet
2332	Brown et al. 2015	2015	10.1890/15-0027.1	species	class	Vertebrata	1	0	0	Australia	0	0	1	effect	no	1	0	1	0	0	0	0	scavanger guild
2335	Fournier et al. 2015	2015	10.1111/1365-2664.12493	species	family	Carabidae	1	0	0	Switzerland	0	0	1	response	no	1	1	1	0	0	0	0	habitat; moisture; elevation; overwintering; breeding; trophism; mobility; wings
2335	Fournier et al. 2015	2015	10.1111/1365-2664.12493	species	order	Araneae	1	0	0	Switzerland	0	0	1	response	no	1	1	1	0	0	0	0	shading; moisture; habitat; elevation; layer; ballooning; mobility
2335	Fournier et al. 2015	2015	10.1111/1365-2664.12493	species	family	Staphylinidae	1	0	0	Switzerland	0	0	1	response	no	1	1	1	0	0	0	0	size; plasticity; niche; moisture; trophism; elevation
2335	Fournier et al. 2015	2015	10.1111/1365-2664.12493	species	class	Diplopoda	1	0	0	Switzerland	0	0	1	response	no	1	1	1	0	0	0	0	male; female; plasticity; elevation; habitat; sp pool; moisture; woodland
2335	Fournier et al. 2015	2015	10.1111/1365-2664.12493	species	order	Isopoda	1	0	0	Switzerland	0	0	1	response	no	1	1	1	0	0	0	0	size; plasticity; breeding; elevation; woodland; habitat; humicolous; layer; moisture; tolerance; mobility
2335	Fournier et al. 2015	2015	10.1111/1365-2664.12493	species	order	Opisthopora	1	0	0	Switzerland	0	0	1	response	no	1	1	1	0	0	0	0	length; width; weight; segments; ph optima; ph range; prostomium; cn soil
2336	Farneda et al. (2015)	2015	10.1111/1365-2664.12490	species	order	Chiroptera	0	1	0	Brazil	0	0	1	response	no	1	0	1	0	0	1	0	body mass; trophic level;dietary specialization; vertical stratification; mobility ; wing morphology
2339	Eros et al 2015	2015	10.1007/s10750-015-2262-9	species	genus	Pisces	1	0	0	Hungary	1	0	0	response	no	1	1	1	0	0	0	0	life-history strategy; coarse-scale vertical habitat use; feeding
2341	Arnan et al., 2015	2015	10.7717/peerj.1241	species	family	Formicidae	0	0	1	Europe	0	0	1	response	no	1	1	0	0	0	1	0	Morphology; Life-history; Behavioral dominance; colony size
2343	Miller-Struttmann et al. 2015	2015	10.1126/science.aab0868	species	genus	Anthophila	1	0	0	United States of America	0	0	1	response	yes	1	0	0	0	0	0	0	tongue-length
2349	Watts et al., 2015	2015	10.1111/rec.12227	species	order	Coleoptera	1	0	0	New Zealand	0	0	1	response	no	1	0	1	0	0	1	1	Dispersal ability; Trophic guild; Species origin
2352	NORDSTROM MC ET AL	2015	10.1890/ES14-00515.1	species	phylum	Animalia	1	0	0	Baltic Sea	0	1	0	response	no	1	0	1	1	1	1	0	body size; body design; protection; feeding habit; environmental position; mobility; metabolic strategy
2354	Kasák et al., 2015	2015	10.1007/s10531-015-0929-1	species	order	Coleoptera	1	0	0	Czech Republic	0	0	1	response	no	1	0	1	0	0	0	0	Habitat niche (habitat preference; wing morphology; moisture requirement); Trophic niche (trophic group; food specialization; body size)
2356	Birkhofer et al (2015)	2015	10.1111/ecog.01141	species	phylum	Arthropoda	0	1	0	Germany	0	0	1	response	no	0	1	1	0	0	1	0	Body length; Reproductive biology; Feeding biology; Dispersal ability; stratum utilization
2357	Blaimer et al., 2015, Ecography	2015	10.1111/ecog.01370	species	family	Formicidae	0	1	0	Madagascar	0	0	1	response	no	0	1	1	0	0	1	0	Habitat; Nesting preference; Coloration; Presence/absence of propodeal spines; Body size; Head length; Eye length; Leg length
2358	Seymour et al., 2015, Ecosystems	2015	10.1007/s10021-015-9875-8	species	class	Aves	1	0	0	Namibia	0	0	1	response	no	1	0	1	0	0	0	0	Resource quantity required; Feeding strategy; Food types; Nest types; Movements
2364	Bishop et al. 2015	2015	10.1111/jbi.12537	species	family	Formicidae	1	0	0	Southern Africa	0	0	1	response	no	1	0	1	0	0	0	0	Weber’s length (body size); Relative leg length (hind femur length; hind tibia length); Relative mandible length (length of the mandible; head width across the eyes); Eye position (interocular distance subtracted from the total head width across the eyes)
2366	GUTIERREZ-CANOVAS C, 2015, ECOLOGY	2015	10.1890/14-1447.1	genus	class	Insecta	0	1	0	Portugal;Spain;Italy	1	0	0	response	no	1	1	1	1	1	0	0	Body size; Life cycle duration; Reproductive cycles; Aquatic stages; Reproduction; Dispersal; Resistance forms; Respiration; Locomotion and substrate relation; Food; Feeding habits; Body form; Esclerotization degree
2368	SUNDAY JM, 2015, ECOL LETT - A	2015	10.1111/ele.12474	species	phylum	Invertebrata	0	1	0	Tasman Sea	0	1	0	response	no	1	1	1	0	1	0	0	trophic position; life history mode; adult mobility; trophic level; body size; reproductive mode; latitudinal range size; diet specificity
2368	SUNDAY JM, 2015, ECOL LETT - B	2015	10.1111/ele.12474	species	class	Pisces	0	1	0	Tasman Sea	0	1	0	response	no	1	1	1	0	0	0	0	trophic position; life history mode; adult mobility; trophic level; body size; reproductive mode; latitudinal range size; diet specificity
2369	Santorufo et. al. (2015)	2015	10.1016/j.ejsobi.2015.07.003	species	class	Collembola	1	0	0	Italy	0	0	1	response	no	0	0	1	0	0	1	1	reproduction;pigmentation; mouthpart type;motion strategy; body shape; body length
2371	Dézerald et. al. (2015)	2015	10.1111/fwb.12621	species	order	Macroinvertebrates	1	0	0	French Guiana	0	0	1	response	no	1	1	0	0	0	0	0	body size; food; feeding habits; resistant forms; aquatic adult; terrestrial adult; cohort production intervals
2374	BALDRIGHI E, 2015, MAR BIODIVERS	2015	10.1007/s12526-015-0333-9	multi	phylum	Nematoda	0	1	0	Mediterranean Sea	0	1	0	undefined	no	1	0	0	0	0	0	0	trophic diversity
2374	BALDRIGHI E, 2015, MAR BIODIVERS	2015	10.1007/s12526-015-0333-9	multi	phylum	Macrobenthos	0	1	0	Mediterranean Sea	0	1	0	undefined	no	1	0	1	0	0	0	0	number of predator species; bioturnation
2384	Sullivan et al., 2015	2015	10.1371/journal.pone.0135833	species	class	Aves	0	1	0	Iberian Peninsula	0	0	1	response	no	1	1	1	0	0	1	1	Adult diet (Seeds; Green plants; Invertebrates); Nestling diet (Seeds; Green plants; Invertebrates); Feeding agility (Upside down; Vertical stem; Bent stem); Feeding height (Ground; Herb layer; Tree layer); Feeding habitat (Weeds; Cultivated; Trees); Food plants (Grasses; Composite); Morphology (Culmen length; Bill length-depth ratio; Tarsus length; Wing length; Body mass); Nest location (Ground;…
2385	ALOFS KM, 2015, PROC R SOC B-BIOL SCI	2015	10.1098/rspb.2015.1211	species	family	Pisces	0	1	0	Canada	1	0	0	response	no	0	0	0	0	0	1	0	total length
2390	Ahrenfeldt et al. 2015	2015	10.1017/S000748531500036X	species	genus	Hymenoptera	0	1	0	Europe	0	0	1	response	no	1	0	1	0	0	0	0	body size
2392	BARBET-MASSIN et al.	2015	10.1111/gcb.12905	species	order	Aves	0	0	1	Global	0	0	1	response	no	1	0	1	0	0	1	0	foraging type; foraging height; body size; activity time
2393	COLEMAN MA, 2015, DIVERS DISTRIB	2015	10.1111/ddi.12309	species	class	Pisces	0	1	0	Australia	0	1	0	response	no	1	0	1	0	0	1	0	maximum size; trophic level; gregariousness; water column position; dial activity pattern; preferred substrate; complexity preference
2394	MEYERS JJ, 2015, BIOL J LINNEAN SOC	2015	10.1111/bij.12537	species	order	Squamata	1	0	0	United States of America	0	0	1	effect	yes	1	0	0	0	0	0	0	dietary breath; body mass; head morphology; bite force
2395	Angeler et al. 2015	2015	10.1007/s10021-015-9871-z	species	order	Invertebrata	1	0	0	Sweden	1	0	0	response	no	1	0	0	0	0	0	0	feeding guilds
2396	Mori et al	2015	10.1111/jbi.12514	species	order	Araneae	0	1	0	Japan	0	0	1	response	no	1	0	1	0	0	1	0	Body length; Number of claws; Visual acuity; Ability to walk; Feeding guild
2396	Mori et al	2015	10.1111/jbi.12514	species	suborder	Oribatida	0	1	0	Japan	0	0	1	response	no	1	0	1	0	0	1	0	Body mass; Body ratio; Head fraction; Number of claws; Sensillus type; Seta type; Surface structure; Dietary type
2404	Henneron et al	2015	10.1111/1365-2664.12440	species	phylum	Macroinvertebrates	0	1	0	France	0	0	1	both	no	1	0	0	0	0	0	1	litter transformer; soil engineer
2406	Hamer et al. 2015	2015	10.1016/j.biocon.2014.09.026	species	family	Timaliidae	1	0	0	Borneo	0	0	1	response	yes	1	0	0	0	0	0	0	body length; foraging position (ground; understory)
2407	SMITH YCE, 2015, LANDSC ECOL	2015	10.1007/s10980-015-0172-x	species	class	Aves	1	0	0	South Africa	0	0	1	response	no	1	0	0	0	0	0	0	feeding ecology; foraging strategy
2410	Liu et. al. (2015)	2015	10.1038/srep12396	species	family	Araneae	1	0	0	China	0	0	1	both	no	1	0	0	0	0	0	0	foraging strategy
2411	Coster et. al. (2015)	2015	10.1098/rspb.2014.2844	species	class	Aves	1	0	0	Brazil	0	0	1	response	no	1	0	1	0	0	0	0	diet (invertebrates; vertebrates; fruits; nectar; seeds);foraging substrate (living foliage; dead foliage; bark; air) ;foraging stratum (ground; understory; midstory; canopy)
2413	BORDIGNON CR, 2015, NEOTROP ICHTHYOL	2015	10.1590/1982-0224-20140157	species	family	Pisces	0	0	0	Brazil	1	0	0	response	no	0	0	1	0	0	0	0	relative depth; ventral flattening; pectoral fin; eye position; fineness ratio
2417	DEL TORO I ET AL	2015	10.1111/ddi.12331	species	family	Formicidae	0	1	0	United States of America	0	0	1	response	no	1	0	1	0	0	0	0	head length; eye length; leg length; coloni size; feeding preferences; biogeographic affinity; primary habitat; competitive dominance
2418	Lindenmayer et al., 2015	2015	10.1111/ddi.12328	species	family	Aves	1	1	0	Australia	0	0	1	response	no	1	1	1	0	0	1	1	Habitat; Diet; Foraging substrate; Social system; Reproductive effort; Migratory status; Body mass; Wing morphology
2419	ALBOUY C ET AL	2015	10.1111/ecog.01254	species	order	Pisces	0	1	0	Mediterranean Sea	0	1	0	response	no	1	1	1	0	0	1	0	maximum length; vertical distribution; habitat; migration; reproduction; semelparity; sex shift; larvel type; gregarious; solitary; diet
2423	Angeler et al., 2015, Oecologia	2015	10.1007/s00442-015-3281-y	species	phylum	Macroinvertebrates	0	1	0	Sweden	1	0	0	response	no	1	0	0	0	0	0	0	feeding modes (predators; shredders; grazers; gatherer-collectors; filterers)
2429	Gallmetzer & Schulze (2015)	2015	10.1016/j.gecco.2015.05.008	species	class	Amphibia	0	1	0	Costa Rica	0	0	1	response	no	0	0	1	0	0	0	0	body size; daytime activity; oviposition site; size of egg clutches
2429	Gallmetzer & Schulze (2015)	2015	10.1016/j.gecco.2015.05.008	species	class	Squamata	0	1	0	Costa Rica	0	0	1	response	no	0	0	1	0	0	0	0	body size; daytime activity; microhabitat use; diet (plant material; eggs; invertebrates; small vertebrates)
2430	VALE CG, 2015, GLOB ECOL CONSERV	2015	10.1016/j.gecco.2015.07.012	species	subphylum	Vertebrata	0	1	0	Africa	0	0	1	response	no	0	1	1	0	0	0	0	thermoregulation; water dependency; habitat selection; activity; reproduction; home range size; body size; volant
2431	Leung, 2015	2015	10.1016/j.gecco.2015.08.005	species	phylum	Macroinvertebrates	1	0	0	China	1	0	1	response	no	1	1	1	0	0	0	0	Maximum adult size; Larval development; Mobility; Body form; Attachment; Adult habitat; Feeding mode
2433	Pomerleau et al., 2018, Cell and Tissue Research	2018	10.1093/plankt/fbv045	species	phylum	Zooplankton	0	1	0	Northeast Subarctic Pacific	0	1	0	response	no	1	1	1	0	0	1	0	average adult female body length; feeding type (active ambush feeding; passive ambush feeding; current feeding; cruise feeding); trophic group (herbivore; carnivore; omnivore; detritivore; herbivore–omnivore; omnivore–carnivore; detritivore– carnivore); reproduction mode (broadcast spawner; egg-brooding sac (copepod) and egg-brooding (noncopepod)); (v) vertical distribution preference (epipelagic…
2434	Astor et al. 2015	2015	10.1007/s00442-015-3257-y	species	genus	Gastropoda	1	0	0	Sweden;Netherlands	0	0	1	both	yes	1	0	0	0	1	0	0	leaf litter consumption; faeces production; shell volume; shell shape
2436	RIOS-TOUMA B, 2015, RIVER RES APPL	2015	10.1002/rra.2769	multi	phylum	Macroinvertebrates	0	1	0	United States of America	1	0	0	response	no	1	1	1	0	1	1	1	maximum body size; life cycle duration; voltinism; aquatic life stages; reproduction; dispersal; resistant stages; respiration; locomotion and substrate relations; food eaten; feeding habits
2437	QUEIROZ CS, 2015, R SOC OPEN SCI	2015	10.1098/rsos.150165	species	class	Anura	0	1	0	Brazil	1	0	0	response	no	1	0	1	0	0	1	0	position on the water column; feeding behavior; eye position; oral disc position; body form; presence of flagella
2438	Obertegger & Flaim (2015)	2015	10.1007/s10750-015-2191-7	species	phylum	Rotifera	1	0	0	Italy	1	0	0	response	no	0	0	1	1	0	1	0	body volume;integument type (loricate without spines; loricate with spines; illoricate); defence behaviour (active or passive); corona type (Asplanchna-; Conochilus-; Euchlanis/Brachionus-; Notommata-type);trophi type (virgate; incudate;malleate; malleoramate);feeding mode (raptorial or microphagous)
2439	Pease et al., 2015	2015	10.1007/s10750-015-2235-z	species	order	Pisces	0	1	0	EUA	1	0	0	response	no	1	1	1	0	0	1	1	Maximum standard length; Head length; Head depth; Oral gape; Mouth position; Eye position; Eye diameter; Snout length; Jaw protrusion; Body depth; Body width; Caudal peduncle length; Caudal peduncle depth; Caudal peduncle width; Body depth below midline; Dorsal fin length; Dorsal fin height; Anal fin length; Anal fin height; Caudal fin depth; Caudal fin length; Pectoral fin length; Pelvic fin len…
2451	FREEMAN AND, 2015, BIOL CONSERV	2015	10.1016/j.biocon.2015.03.005	species	class	Aves	0	1	0	Australia	0	0	1	response	no	0	0	1	0	0	0	1	abundance turnover; habitat
2453	CASATTI L, 2015, ENVIRON MANAGE	2015	10.1007/s00267-015-0461-9	species	class	Pisces	0	1	0	Brazil	1	0	0	response	no	1	0	1	0	0	1	0	Compression index; Relative area of pectoral fin; Pectoral fin aspect ratio; Eye position; Body length; Diet; Velocity preference; Substrate preference; Feeding tactics
2456	Griffiths et al	2015	10.1890/14-1211.1	species	family	Scarabaeoidea	1	0	0	Brazil	0	0	1	both	no	1	1	1	0	0	1	0	biomass; front leg area; pronotum volume; Back leg to front leg ratio; nesting strategy; activity period; diet
2458	Schriever at al., 2015, Freshwater Science	2015	10.1086/680518	family	phylum	Macroinvertebrates	0	1	1	United States of America	1	0	0	response	no	1	1	1	0	0	1	0	Body size; Voltinism; Dispersal capability; Respiration; Functional feeding group; Diapause; Primary locomotion
2460	Forrest et al. 2015	2015	10.1111/1365-2664.12433	species	genus	Hymenoptera	1	0	0	United States of America	0	0	1	response	no	0	1	1	0	0	0	0	body size; dietary specialization (lecty); nesting location; nest-construction behaviour; phenology (flight-season midpoint and duration); sociality; landscape-wide abundance
2468	Corbelli et al. 2015	2015	10.1371/journal.pone.0126854	species	class	Aves	1	0	0	Southern South America	0	0	1	response	no	0	1	0	0	0	0	0	amplitude of habitat use; trophic niche amplitude; reproductive potential; sensitivity to human disturbance; body size; association with habitat type; diet; foraging stratum; migratory status
2468	Corbelli et al. 2015	2015	10.1371/journal.pone.0126854	species	genus	Formicidae	1	0	0	Southern South America	0	0	1	response	no	0	1	0	0	0	0	0	functional group; diet; association with habitat type; worker body size
2478	Helenius et al. 2015	2015	10.1002/ece3.1488	multi	phylum	Zooplankton	1	0	0	Finland	0	1	0	response	no	0	0	0	0	0	1	0	body size
2478	Helenius et al. 2015	2015	10.1002/ece3.1488	species	order	Pisces	1	0	0	Finland	0	1	0	effect	no	1	0	0	0	0	0	0	feeding type; trophic group
2480	RAMIREZ SR, 2015, ECOL EVOL	2015	10.1002/ece3.1466	species	subfamily	Euglossinae	0	1	0	Colombia	0	0	1	response	no	0	0	0	0	0	1	0	body length; body width; body mass; tongue length
2481	CARVAJAL-COGOLLO JE, 2015, BIODIVERS CONSERV	2015	10.1007/s10531-014-0845-9	species	order	Squamata	0	1	0	Colombia	0	0	1	response	no	0	1	1	0	0	1	0	time of activity; size; reproductive mode
2482	Gonçalves-Souza et. al. (2014)	2014	10.1007/s10531-014-0846-8	species	order	Araneae	0	1	0	Brazil	0	0	1	response	no	0	0	1	0	0	0	0	Body size; Body compression; Adhesive structures (Scopula; Claw tuft); Eye arrangement (Dorsal; dorsofrontal; tapetum presente); sheltering behavior(use shelter; do not use shelter); foraging period (diurnal;noctunal;cathemeral); foraging mode(active; ambush; orbicular web; sheet web; cob web)
2485	Gibb et. al. (2015)	2015	10.1111/aec.12195	family	family	Araneae	0	1	0	Australia	0	0	1	response	no	0	0	1	0	0	0	0	total body length; feeding groups (Hunter; webbuilder);sex; measured opisthosoma length; measured opisthosoma width; prosoma width; tibia I length; fang length
2488	RUSCH A, 2015, BASIC APPL ECOL-A	2015	10.1016/j.baae.2015.02.003	species	order	Coleoptera	1	0	0	Sweden	0	0	1	effect	no	1	0	1	0	0	0	0	body length; wind morphology; breading season; diet
2488	RUSCH A, 2015, BASIC APPL ECOL-B	2015	10.1016/j.baae.2015.02.003	species	order	Araneae	1	0	0	Sweden	0	0	1	effect	no	1	0	1	0	0	0	0	body length; hunting mode; habitat preference; preference for strata
2490	Cisneros et. al. (2014)	2014	10.1111/ddi.12277	species	order	Chiroptera	0	1	0	Costa Rica	0	0	1	response	no	1	0	1	0	0	0	0	Diet (Fruit or plant;Nectar or pollen;Invertebrates;Vertebrates;Blood);Foraging location(Canopy;Subcanopy;Understory);Foraging strategy (Gleaning;Hover;Pounce);Roost type (Foliage;Bark or roots;Tree hole or termite nest;Man-made structures;Culvert or under large rocks;Cave; tunnels; mines or sewers);Mass Mean; Forearm length;Greatest length of skull;Condylobasal length;Length of maxillary toothro…
2491	Sk_x0001_ora et al., 2015, Diversity Distrib	2015	10.1111/ddi.12308	species	class	Pisces	1	0	0	Brazil	1	0	0	response	no	0	1	1	0	0	0	0	maximum recorded body length; trophic level; reproductive strategy
2493	DERAISON H, 2015, FUNCT ECOL	2015	10.1111/1365-2435.12362	species	order	Orthoptera	1	0	0	France	0	0	1	effect	yes	1	0	0	0	0	0	1	body size; chemical traits; mandibular traits
2494	FARRE M ET AL	2015	10.1016/j.seares.2015.03.002	species	order	Pisces	0	1	0	Mediterranean Sea	0	1	0	response	no	0	0	0	0	0	1	0	ecomorphological landmarks
2495	Barnes & Hamylton	2015	10.1016/j.marenvres.2015.03.006	multi	class	Macrobenthos	1	0	0	Australia	0	1	0	response	no	1	0	0	0	0	0	0	functional groups
2499	ERNST C;BUDDLE C	2015	10.1371/journal.pone.0122163	species	order	Coleoptera	0	1	0	Canada	0	0	1	response	no	1	0	0	0	0	1	0	predominant food source; mode of feeding (length)
2501	Gosper et al., 2015	2015	10.1016/j.foreco.2015.01.006	species	family	Formicidae	0	1	0	Australia	0	0	1	response	no	1	0	1	0	0	0	0	Dominant; Subordinate; Hot-Climate Specialists; Opportunists; Generalised
2503	TERESA FB, 2015, NEOTROP ICHTHYOL	2015	10.1590/1982-0224-20130229	species	class	Pisces	1	0	0	Brazil	1	0	0	response	no	1	1	1	0	0	0	0	diet; habitat use; water flow preference; body size; hypoxia tolerance
2504	LOPEZ-DARIAS M, 2015, FUNCT ECOL	2015	10.1111/1365-2435.12353	species	genus	Gallotia	1	0	0	Canary Islands	0	0	1	response	yes	1	0	0	0	0	0	0	head morphology; bite force
2507	Perovic et al. 2015	2015	10.1111/1365-2664.12394	species	order	Lepidoptera	1	0	0	Germany	0	0	1	response	no	1	1	1	0	0	0	0	larval-feeding breath; male forewing length; migratory tendency
2509	Mazzia et al., 2015	2015	10.1007/s10646-014-1409-1	species	family	Araneae	1	0	0	France	0	0	1	response	no	1	1	0	0	0	1	1	Proportion of aeronauts; Type of diet; Overwintering stages; Body size; Maternal care
2510	GODET L, 2015, GLOB ECOL BIOGEOGR	2015	10.1111/geb.12266	species	class	Aves	0	1	0	France	0	0	1	response	no	1	1	1	0	0	0	0	Migratory status; Average weight; Mean number of eggs per year; Relation between weight of wing length; Longevity; Position of the nest; Diet (vertebrates; invertebrates; plants); Feeding strategy (pursuits its preys; gleans its preys; pounces on its preys; grazes; digs; scavenges; probes); Feeding in water; Feeding in mud; Feeding on ground; Feeding among vegetation; Feeding on air
2513	SEIBOLD S, 2015, CONSERV BIOL	2015	10.1111/cobi.12427	species	family	Coleoptera	0	1	0	Germany	0	0	1	response	no	1	0	1	0	0	1	0	Body size; Feeding type of larvae; Canopy niche; Wood diameter niche; Decay niche; Flower visitor; Host tree; Guild;
2515	Pisanty & Mandelik (2015)	2015	10.1890/14-0910.1	species	genus	Apis	1	0	0	Israel	0	0	1	response	no	0	1	0	0	0	0	0	nesting guild (aboveground/belowground); sociality (solitary/primitively eusocial); lecty
2516	Lind et al., 2015	2015	10.1890/14-0784.1.sm	species	phylum	Arthropoda	1	0	0	EUA	0	0	1	response	no	1	0	0	0	0	0	1	Trophic role (herbivore; detritivore; parasitoid; predator)
2517	CARVALHO RA, 2015, ECOL FRESHW FISH	2015	10.1111/eff.12152	species	class	Pisces	0	1	0	Brazil	1	0	0	response	no	1	1	1	0	0	1	0	body mass; trophic guild; water column position; parental care; foraging location; substrate preference; foraging method; migration
2521	Mickaël et al., 2015	2015	10.1016/j.apsoil.2014.11.014	species	order	Coleoptera	0	1	0	France	0	0	1	response	no	1	0	1	0	0	1	0	body weight; pronotum length; elytra length; Metafemora width; Metafemora length
2522	Zhang et al., 2015	2015	10.1371/journal.pone.0122264	species	family	Aves	1	0	0	China	1	0	1	response	no	1	1	1	0	0	0	0	Habitat preference; dietary guild; migratory status
2534	Michalko and Pekar, 2014	2014	10.1016/j.biocontrol.2014.12.001	species	genus	Araneae	1	0	0	Czech Republic	0	0	1	effect	yes	1	0	0	0	0	0	0	prosoma width
2537	Norfolk et al., 2015	2015	dx.doi.org/10.1016/j.jaridenv.2014.12.004	species	family	Aves	1	0	0	Egypt	0	0	1	response	no	1	1	1	0	0	0	0	Food guild; Habitat preference; Migration status
2538	FAYLE T;EGGLETON P;MANICA A;YUnited States of AmericaH K;FOSTER W	2015	10.1111/ele.12403	species	order	Hymenoptera	0	1	0	Malaysia	0	0	1	response	no	0	0	0	0	0	1	0	body size
2541	KNOPE et al.	2015	10.1038/ncomms7455	genus	phylum	Invertebrata	0	0	1	Global	0	1	0	undefined	no	0	1	0	0	0	0	0	life history
2542	Daniel et al	2014	10.1016/j.ecolind.2014.10.018	species	class	Pisces	0	1	0	United States of America	1	0	0	response	no	1	1	1	0	0	0	0	reproductive ecology; life history; habitat preference; trophic ecology
2543	HALE JR, 2015, HYDROBIOLOGIA	2015	10.1007/s10750-014-2024-0	family	phylum	Macroinvertebrates	1	0	0	United States of America	1	0	0	response	no	1	1	0	1	0	1	1	maximum body length; anti-predator behavior; anti-predator morphology; predatory habits; voltinism; dispersal distance
2548	Thuiller et. al.	2015	10.1098/rstb.2014.0005	species	phylum	Chordata	0	0	1	Global	0	0	1	response	no	1	1	0	0	1	1	0	Body mass; diet; feeding behaviour; nesting position; reproduction; activity
2555	Sydenham et al.; 2014	2014	10.1111/ecog.00938	species	family	Hymenoptera	0	1	0	Norway	0	0	1	response	no	1	1	0	0	0	1	1	Body size; Nesting behavior (below or above - nests in the soil); Sociability (social; solitary); Phenology (active in spring or summer); Oral specialization (specialists; generalists); Activity period (number of months in which the species is foraging)
2556	Gibb et al (2014)	2014	10.1007/s00442-014-3101-9	species	family	Formicidae	1	0	0	Australia	0	0	1	response	no	1	1	0	0	0	0	0	Weber's length; femur length; mandible length; head width; eye width; eye position; scape lenghth; sculpturing; spinosity; pilosity;polymorphism
2557	Mori et al., 2015	2015	10.1007/s00442-014-3111-7	species	superorder	Oribatida	1	0	0	Japan	0	0	1	response	no	1	0	0	0	0	0	1	body length; the front-to-backratio of body size; dietary types; presence/absence of pteromorphae; number of claws; sensillus types; seta types; surface structures and the Macropylina
2558	Troia and Gido, 2014	2014	10.1007/s00442-014-3178-1	species	class	Pisces	1	0	0	United States of America	1	0	0	response	no	1	1	1	0	0	0	0	reproductive life history (age at maturity; length at maturity; maximum length; longevity; annual fecundity; egg diameter; parental care); feeding (gut length; mouth position; mouth position; head length; head depth; gill raker length; eye diameter; pelvic fin position); locomotion (shape factor; swim factor; dorsal fin height; dorsal fin length; anal fin height; anal fin length; pectoral fin len…
2561	WERENKRAUT V, 2015, BIODIVERS CONSERV	2015	10.1007/s10531-014-0808-1	species	family	Formicidae	0	1	0	Argentina	0	0	1	response	no	1	0	0	0	0	0	0	foraging groups
2564	Guilhaumon et al., 2015, Diversity Distrib	2015	10.1111/ddi.12280	species	class	Pisces	0	1	0	Mediterranean Sea	0	1	0	undefined	no	0	1	1	0	0	0	0	body size; vertical distributions; habitats; migration; reproduction; semelparity/iteroparity; sex-change; larvae types behavior; trophic guild
2565	MARTINS KT, 2015, AGRIC ECOSYST ENVIRON	2015	10.1016/j.agee.2014.10.018	species	superfamily	Anthophila	1	0	0	Canada	0	0	1	both	no	1	0	0	0	0	0	0	Foraging rate; Foraging duration; Stigma contact; Pollen carrying habit; Flight period; Sociality
2566	Rouabah et al., 2015	2015	10.1016/j.agee.2014.10.011	species	family	Carabidae	1	0	0	France	0	0	1	response	no	0	0	0	0	0	0	1	Size groups (small species (less than 9mm); medium sized species (91–13mm); large species (over 131mm)
2569	Schirmel et al., 2014	2014	10.1016/j.ecolind.2014.09.041	species	family	Carabidae	1	0	0	Germany	0	0	1	response	no	1	0	1	0	0	0	1	Body size; flight ability; eurytopy; feeding preference; over-wintering strategy
2571	CHIBA S, 2015, ECOL EVOL	2015	10.1002/ece3.1408	multi	subclass	Copepoda	0	1	0	North Pacific	0	1	0	response	no	0	0	1	0	0	1	0	total length of female adult; functional groups
2575	Saito et al. 2014	2014	10.1007/s10750-014-2102-3	genus	class	Insecta	1	0	0	Brazil	1	0	0	response	no	1	1	1	0	1	0	0	refuge building (free-living; silk net builders; sand and wood refuge builders; leaf refuge builders; respiration (tegumentar; gills; aerial); trophic group (collectors; filter-collectors; scrapers; predators; shredders); voltinism (nivoltine; multivoltine)
2583	GESLIN B, 2015, ANN SOC ENTOMOL FR	2015	10.1080/00379271.2016.1146632	species	superfamily	Anthophila	1	0	0	France	0	0	1	response	no	1	1	1	0	0	0	0	Nesting location; reproductive strategy; trophic specialization
2589	ZHANG H, 2015, WILDL RES	2015	10.1071/WR14211	species	order	Rodentia	1	0	0	China	0	0	1	undefined	no	1	0	0	0	0	0	0	Body size
2592	Luck et al. 2015	2015	10.1071/MU14022	species	class	Aves	1	0	0	Australia	0	0	1	response	no	1	1	1	0	0	0	0	morphological traits (body mass; wing length; wingspan/body mass; bill length); reproductive traits (maximum life span; clutch size); foraging traits (foraging behaviour; foraging location; foraging substrate and diet)
2593	Escobar-Toledo et al. 2014	2014	10.1080/17451000.2014.952311	species	class	Pisces	1	0	0	Colombia	0	1	0	response	no	1	1	1	0	0	0	0	trophic level; trophic guild; reproductive guild; habitat; body shape; form of the caudal fin; mouth type; maximum size reported
2608	Sanders et al. 2014	2014	10.1111/1365-2656.12271	species	genus	Araneae	1	0	0	Switzerland	0	0	1	effect	yes	1	0	1	0	0	1	0	functional groups (hunting mode; stratum; age); body size (prosoma width)
2611	ESPANOL C ET AL	2015	10.1007/s00027-014-0375-2	multi	phylum	Macroinvertebrates	0	1	0	Spain	1	0	0	response	no	1	1	1	0	1	0	0	life cycle duration; generations per year; aquatic stages; dispersal; resistance stages; locomotion and substrate relation; respiration; body size; reproduction; food; feeding habits
2613	LEDUC AOHC, 2015, ECOL INDIC	2015	10.1016/j.ecolind.2014.09.027	species	class	Pisces	1	0	0	Brazil	1	0	0	effect	no	1	0	0	0	0	0	0	trophic group; feeding guild
2615	MAZALOVA M, 2015, EUR J ENTOMOL	2015	10.14411/eje.2015.076	multi	phylum	Arthropoda	1	0	0	Czech Republic	0	0	1	response	no	0	0	0	0	0	0	1	mobility; trophic group; habitat association
2617	MEYER K;SWEETMAN A;YOUNG P	2015	10.3389/fmars.2015.00022	genus	class	Macrobenthos	0	1	0	Raudfjorden	1	0	0	response	no	1	0	1	0	0	1	1	size; morphology; mobility; colonial/solitary; feeding type
2625	LUOTO TP, 2015, HYDROBIOLOGIA	2015	10.1007/s10750-014-1973-7	genus	class	Macrobenthos	0	1	0	Finland	1	0	0	response	no	1	0	0	0	0	0	0	feeding guilds
2628	SOBRAL FL, 2014, NAT CONSERV	2014	10.1016/j.ncon.2014.09.008	species	class	Mammalia	0	1	0	Brazil	0	0	1	undefined	no	1	0	1	0	0	0	0	Amount of resources; Diet; Locomotion; Foraging substrate; Activity period
2628	SOBRAL FL, 2014, NAT CONSERV	2014	10.1016/j.ncon.2014.09.008	species	class	Aves	0	1	0	Brazil	0	0	1	undefined	no	1	0	0	0	0	0	0	Amount of resources; Diet; Foraging method; Foraging substrate; Activity period
2635	Escribano-Avila et al., 2014	2014	10.1111/1365-2664.12340	species	kingdom	Aves	0	1	0	Spain	0	0	1	effect	no	1	1	1	0	0	0	0	Seed dispersal; Post-dispersal seed predation; Seedling emergence; Seedling survival
2639	Lange et. al. (2014)	2014	10.1111/fwb.12437	genus	order	Macroinvertebrates	0	1	0	New Zealand	1	0	0	response	no	0	1	0	1	0	0	0	Maximum potential size;Maximum number of reproductive cycles per year ;Number of reproductive cycles; Life duration of adults; reproductive technique; oviposition site;egg mass; dissemination potential; locomotion and relation to substrate;body flexibility; body form; aquatic stages; feeding habits; dietary preferences
2640	Sternberg et al., 2014	2014	10.1111/geb.12212	species	family	Pisces	0	1	0	Australia	1	0	0	response	no	0	1	1	0	0	1	1	Longevity; Age at maturation (female); Length at maturation (female); Spawning substrate; Spawning frequency; Reproductive guild; Total fecundity; Egg size; Degree of parental care; Maximum length
2641	Farias and Svensson, 2014, J Mammal Evol	2014	10.1007/s10914-014-9264-7	species	order	Carnivora	0	1	0	South America	1	0	1	undefined	no	1	0	1	0	1	0	1	Diet composition; Habitat use; Substrate; Activity pattern; Body size; Group size
2643	Villéger et al	2014	10.1111/geb.12226	species	family	Pisces	0	1	0	Europe	1	0	0	response	no	1	0	1	0	0	0	0	body length; body shape; diet; rheophily; vertical position; prey vertical position
2646	Arbour & Fernandez,	2014	doi: 10.1111/jeb.12486	genus	subfamily	Cichlinae	0	0	1	Neotropical Region	1	0	0	response	no	1	0	0	0	0	0	0	jaw opening; buccal opening; adductor mandibulae; mass of the fifth ceratobranchials
2647	MAYZAUD P, 2014, J PLANKTON RES	2014	10.1093/plankt/fbu076	species	phylum	Zooplankton	0	1	0	Southern Ocean	0	1	0	effect	no	0	0	0	0	0	1	1	body size; respiration rate
2649	SAAVEDRA F, 2014, OECOLOGIA	2014	10.1007/s00442-014-3056-x	species	class	Aves	1	0	0	Bolivia	0	0	0	both	no	0	0	0	0	0	1	1	body mass; gape width; wing length (affecting interaction strength)
2650	ARNAN X, 2014, J ANIM ECOL	2014	10.1111/1365-2656.12227	species	family	Formicidae	0	1	0	Spain;France	0	0	1	response	no	1	1	0	1	1	0	0	Worker size; Worker polymorphism; Diurnality; Behavioural dominance; Diet; Foraging strategy; Colony size; Number of queens; Number of nests; Colony foundation type
2652	Elleouet et. al. (2014)	2014	10.1111/ddi.12235	species	class	Pisces	0	1	0	Mediterranean Sea	0	1	0	response	no	1	0	0	0	0	0	1	maximal length; vertical distribution(Demersal;Benthic;Pelagic); habitat type(Soft;Rocky;Posidonia); migration type(Catadromous;Amphidromous;Oceanodromous;Anadromous); mode of reproduction(Oviparous;Viviparous;Ovoviviparous); sex shift(Protogynous;Hermaphrodism;Protandrous); semelparity; diet type of the larvae(Planktotrophic;Leicitotrophic); diet type of adults(Carnivorous;Omnivorous;Herbivorous…
2655	LEROY B, 2014, ECOL INDIC	2014	10.1016/j.ecolind.2014.06.037	species	order	Araneae	1	0	0	France	0	0	1	response	no	1	0	1	0	0	0	0	rarity weigth; specialisation index; functional group
2657	Trisos et al. 2014	2014	10.1086/678233	species	class	Aves	1	0	0	Peru	0	0	1	response	no	1	0	1	0	0	0	0	beak length; beak width; beak depth; wing length; tail length; tarsus length
2658	PELOSI C;PEY B;HEDDE M;CARO G;CAPOWIEZ M;PEIGNE J;PIRON D;BERTRAND M;CLUZEAU D	2014	10.1016/j.apsoil.2013.10.005	species	phylum	Annelida	0	1	0	France	0	0	1	response	no	1	0	1	0	0	1	1	body length; body mass; epithelium type; cocoon diameter; typhlosolis shape; vertical distribution; carbon requirement
2659	Dehling et. al. (2014)	2014	10.1111/ecog.00623	species	class	Aves	1	0	0	Andes	0	0	1	response	no	1	1	0	0	0	0	0	beak lenght; beak height; beak width; wing length; tail lengthKipp's distance; tarsus length; diameter of tarsus
2667	Rodil et al	2013	10.1016/j.ecss.2013.06.019	multi	order	Macroinvertebrates	0	1	0	Spain	0	1	0	response	no	1	0	0	0	0	0	0	feeding mode
2671	WINQVIST C, 2014, J INSECT CONSERV	2014	10.1007/s10841-014-9690-0	species	order	Coleoptera	0	1	0	Europe	0	0	1	response	no	1	0	0	0	0	1	1	body length; dispersal mode; diet
2672	KNOP E; SANDERS D	2014	10.1111/oik.00926	species	order	Araneae	1	0	0	Switzerland	0	0	1	effect	no	1	0	0	0	0	0	0	hunting mode
2673	GRASS I, 2014, FUNCT ECOL	2014	10.1111/1365-2435.12285	species	class	Insecta	0	1	0	South Africa	0	0	1	response	no	0	0	1	0	0	0	0	proboscis length; proboscis diameter; body length
2675	TRIMBLE M;VAN A R	2014	10.1111/acv.12111	species	class	Anura	0	1	0	South Africa	0	0	1	response	no	0	1	1	0	0	1	0	maximum snout length; primary stratum of activity; where eggs are laid; where tadpoles develop
2675	TRIMBLE M;VAN A R	2014	10.1111/acv.12111	species	order	Squamata	0	1	0	South Africa	0	0	1	response	no	1	1	1	0	0	1	1	snout–ventral length; mean clutch size; active stratum; reproductive strategy; locomotion; feeding style
2676	LUKE SH, 2014, BIODIVERS CONSERV	2014	10.1007/s10531-014-0750-2	genus	order	Formicidae	0	1	0	Malaysia	0	0	1	response	no	1	0	1	1	0	0	0	Opportunists; Generalised Myrmicinae; Specialist Predators
2676	LUKE SH, 2014, BIODIVERS CONSERV	2014	10.1007/s10531-014-0750-2	genus	order	Isopoda	0	1	0	Malaysia	0	0	1	response	no	1	0	1	1	0	0	0	Dead wood and grass feeders; Feed on grass, dead wood and leaf litter; Feed in the organically rich upper soil layers ; Feed on organically very poor soil
2683	Newbold et. al. (2014)	2014	10.1111/geb.12186	species	class	Aves	0	0	1	Global	0	0	1	response	no	0	0	1	0	0	1	0	body mass; generation length;migratory status;diet; degree of forest habitat specialization;global distribution size
2684	Dehling et. al. (2014)	2014	10.1111/geb.12193	species	class	Aves	1	0	0	Peru	0	0	1	undefined	no	1	0	1	0	0	0	0	beak lenght;beak width;body mass; pointedness of the wing
2685	STEVENS RD, 2014, GLOB ECOL BIOGEOGR	2014	10.1111/geb.12192	species	order	Chiroptera	0	1	0	Americas	0	0	1	response	no	1	0	0	0	0	0	0	Trophic guilds; Diet
2688	Carroll and Thorp, 2014	2014	10.1007/s10750-014-1907-4	species	order	Macroinvertebrates	1	0	0	United States of America	1	0	0	response	no	1	0	1	0	0	0	0	functional feeding groups (shredder; collector (gatherer/filterer); scraper; predator); habit trait groups (burrowers; clingers; sprawlers; swimmers)
2689	MCKEON CS, 2014, PEERJ	2014	10.7717/peerj.574	species	genus	Pocillopora	1	0	0	French Polynesia	0	1	0	effect	no	0	0	0	1	0	0	0	size classes
2691	WHITTAKER RJ, 2014, PROC NATL ACAD SCI U S A	2014	10.1073/pnas.1218036111	species	order	Araneae	1	0	0	Azores	0	0	1	undefined	no	1	0	1	0	0	0	0	Body size; Web use; Web architeture; Foraging strategy; Prey range; Vertical stratification; Circadian activity
2691	WHITTAKER RJ, 2014, PROC NATL ACAD SCI U S A	2014	10.1073/pnas.1218036111	species	order	Coleoptera	1	0	0	Azores	0	0	1	undefined	no	1	0	1	0	0	0	0	Body size; Feeding guild; Wing morphology
2696	BALDRIGHI E, 2014, PLOS ONE	2014	10.1371/journal.pone.0107261	species	phylum	Macroinvertebrates	0	1	0	Mediterranean Sea	0	1	0	response	no	1	0	0	0	0	0	0	Trophic groups
2702	Cisneros et. al. (2014)	2014	10.1111/1365-2656.12201	species	order	Chiroptera	1	0	0	Peru	0	0	1	response	no	1	0	1	0	0	1	0	Diet; Foraging; location; foraging strategy; size mass; forearm length; greatest lenght of skull; condylobasal length; length of maxillary toothrow; Breadth across upper molars; Width across post-orbital constriction; Breadth of braincase; Wing loading; Aspect ratio
2703	Spitz et al., 2014	2014	10.1111/1365-2656.12218	species	family	Mammalia	0	1	0	Europe	0	1	0	both	no	1	0	0	0	0	0	1	Body length; Body mass; Front surface; Fineness ratio; Teeth in the lower part of the jaw; Differentiated teeth; Baleen plates; Ecolocation; Vibrissae; School size; Sustainable swimming speed; Maximum swimming speed; Diving capacity; Mitochondrial muscle density; Muscle lipid content
2703	Spitz et al., 2014	2014	10.1111/1365-2656.12218	species	family	Pisces	0	1	0	Europe	0	1	0	both	no	0	1	1	0	0	0	1	Body length; Body mass; Body shape; Spine; Photophores; Colour; Skeleton; Mobility; Water content; Protein content; Lipid content; Ash content; Energy density; School size; Horizontal habitat; Vertical habitat; Diel migration; Seasonal migration; Depth
2706	PARRAVICINI V;VILLEGER S;MCCLANAHAN T;ERNESTO A J;BELLWOOD D;BELMAKER J;CHABANET P;FLOETER S;FRIEDLANDER A;GUILHAUMON F;VIGLIOLA L;KULBICKI M;MOUILLOT D	2014	10.1111/ele.12316	species	class	Pisces	0	0	1	Global	1	0	0	undefined	no	1	1	1	0	1	1	1	Fish size; mobility; period of activity; schooling; position in the water columm; diet
2710	VAZ PG, 2014, FRESHW SCI	2014	10.1086/676657	species	phylum	Macroinvertebrates	1	0	0	Portugal	1	0	0	response	no	1	0	1	0	0	0	0	food; feeding habits; substrate
2711	HITT NP; CHAMBERS DB	2014	10.1086/676997	species	order	Pisces	1	0	0	United States of America	1	0	0	response	no	1	1	1	0	0	0	0	body size; maximum fecundity; age of maturation; longevity; spawning type
2714	Miller et. al. (2014)	2014	10.1666/13062	species	class	Mammalia	1	0	0	Kenya	0	0	1	response	no	1	0	1	0	0	0	0	preferred diet;preferred sheltering habitat; preferred feeding habitat;Activity Time
2728	RODRIGUEZ D, 2014, J ZOOL	2014	10.1111/jzo.12142	species	class	Mammalia	0	1	0	Argentina	0	0	1	response	no	1	1	1	0	0	0	1	diet; urine concentration; torpor; locomotion; fossoriality; activity period; sociability; body size; body weight; habitat use
2731	MAZEL F, 2014, GLOB ECOL BIOGEOGR	2014	10.1111/geb.12158	species	class	Mammalia	0	0	1	Global	0	0	1	undefined	no	1	0	1	0	0	0	0	body mass; diet; habits; activity period; litter size
2732	RADER R;BARTOMEUS I;TYLIANAKIS E	2014	10.1111/ddi.12221	species	class	Insecta	0	1	0	New Zealand	0	0	1	response	no	1	1	1	0	0	1	0	body width; Body depth; body length; pollen carrying; larval feeding type; behaviour; foraging preference; mean duration of flower visitation; richness of pollen carried; nesting behaviour
2734	MADIN JS, 2014, ECOL LETT	2014	10.1111/ele.12306	species	class	Anthozoa	0	1	0	Australia	0	1	0	undefined	yes	0	1	0	0	1	0	0	colony size; growth form
2742	Mitchekk & Makovicky (2014)	2014	10.1098/rspb.2014.0608	species	class	Aves	1	0	0	North America	0	0	1	response	no	0	1	0	0	0	1	0	Diet; primary wing use; primary foot use; body mass
2744	Kovalenko et al., 2014	2014	10.1371/journal.pone.0101499	species	genus	Macroinvertebrates	0	1	0	United States of America	0	1	0	response	no	1	0	0	0	0	0	0	Trophic status; Feeding mechanism; Locomotion; functional feeding groups
2751	Rusch et al., 2014	2014	10.1007/s00442-014-2949-z	order	order	Coleoptera	1	0	0	Sweden	0	0	1	response	no	1	1	1	0	0	0	1	Body size; Wing morphology; Breeding season; Diet preferences Rove beetles were classified according to diet of adults and body size
2751	Rusch et al., 2014	2014	10.1007/s00442-014-2949-z	order	order	Araneae	1	0	0	Sweden	0	0	1	response	no	1	0	1	0	0	0	1	Body size; Hunting mode; Habitat preference; preference for different strata
2755	BARNAGAUD JY, 2014, ECOL LETT	2014	10.1111/ele.12285	species	class	Aves	0	0	1	Global	0	0	1	undefined	no	1	0	1	0	0	1	0	Habitat; Diet; Mobility; Body size; Climatic preference
2756	MONNET AC, 2014, GLOB ECOL BIOGEOGR	2014	10.1111/geb.12179	species	class	Aves	0	1	0	France	0	0	1	undefined	no	1	1	1	0	0	0	0	resource quantity; diet; foraging method; foraging substrate; foraging period; nest location
2771	Sommaggio e Burgio, 2014	2014	vol67-2014-147-156sommaggio	species	family	Insecta	1	0	0	Italy	0	0	1	response	no	1	1	1	0	0	0	1	Trophic category; Duration of development; Voltinism; Larval microhabitat
2772	BOUCEK RE, 2014, GLOB CHANGE BIOL	2014	10.1111/gcb.12574	species	class	Pisces	1	0	0	United States of America	0	1	0	response	no	0	0	0	0	1	0	0	Minimum lethal temperature limit; maximum lethal salinity limit
2773	AXEN HJ, 2014, ECOL ENTOMOL	2014	10.1111/een.12100	species	family	Formicidae	1	0	0	United States of America	0	0	1	effect	no	1	0	0	1	0	0	0	Foraging efficiency; Competitive dominance
2776	Ghosh-Harihar, 2014	2014	10.1111/jbi.12281	species	family	Aves	0	1	0	India	0	0	1	response	yes	1	1	1	0	0	0	0	Morphological traits (wing length; tail length; tarsus length; beak length; beak width; beak depth); prey size; breeding; elevation/habitat; feeding method
2778	Santorufo et al (2014)	2014	10.1016/j.apsoil.2014.02.008	species	order	Collembola	1	0	0	Italy	0	0	1	response	no	0	1	0	0	1	1	0	body length; motion strategy; mouthpart type; pigmentation; reproduction type
2781	ASTOR T, 2014, ECOL EVOL	2014	10.1002/ece3.1084	species	class	Gastropoda	0	1	0	Sweden	0	0	1	response	no	1	1	1	0	0	1	0	shell size; number of offspring; age at maturity; reproduction mode; reproduction periods; survival dry period; humidity preference; inundation tolerance; ecosystem occurrence; microhabitat occurrence; shell size; shell shape
2785	BOLAM SG, 2014, MAR ENVIRON RES	2014	10.1016/j.marenvres.2014.01.008	species	phylum	Macroinvertebrates	1	0	0	United Kingdom	0	1	0	effect	no	1	1	1	0	0	1	0	feeding mode; mobility; sediment position; egg development location; longevity; morphology; maximun size
2788	Calba et al., 2014	2014	10.1111/geb.12148	species	class	Aves	0	1	0	France	0	1	1	effect	no	1	1	1	0	0	0	0	Resource quantity; Main component of diet(s); Main foraging method(s); Main foraging substrate(s); Main foraging period; Nest location
2796	DONOSO DA, 2014, ECOGRAPHY	2014	10.1111/j.1600-0587.2013.00253.x	species	family	Formicidae	1	0	0	Panama	0	0	1	undefined	no	1	0	0	1	0	0	0	Worker size
2807	Brandl & Bellwood, 2014	2014	doi: 10.1111/1365-2656.12171	species	genus	Pisces	1	0	0	Australia	0	1	0	both	no	1	0	1	0	0	0	0	bites taken during feeding; surface position; substratum type; snout-penetration
2809	ZEUSS D ET AL	2014	10.1038/ncomms4874	species	class	Insecta	0	1	0	Europe	0	0	1	response	no	0	0	1	0	0	0	0	colour
2812	RUDOLF VHW ET AL	2014	10.1098/rspb.2013.3203	species	class	Animalia	1	0	0	United States of America	1	0	0	both	no	1	0	0	0	0	0	0	dry mass
2817	Marino et. Al. (2014)	2014	10.1111/j.1600-0706.2013.00896.x	species	class	Amphibia	1	0	0	Michigan	1	0	0	response	no	0	0	0	1	1	0	0	surviving; mass; corticosterone levels
2819	NOBLE D;FANSON K;WHITING M	2014	10.1111/bij.12252	species	order	Squamata	0	1	0	Australia	0	0	1	undefined	no	0	0	0	0	0	1	0	body dimensions; body mass; tail length; head dimensions
2823	DWYER GK ET AL	2014	10.1111/fwb.12306	species	order	Pisces	1	0	0	Australia	1	0	0	response	yes	0	0	0	0	1	0	1	body size; oxygen demand; respiration behavior
2824	COHEN JS, 2014, OECOLOGIA	2014	10.1007/s00442-013-2856-8	species	class	Anura	1	0	0	United States of America	1	0	0	response	yes	0	1	0	0	0	1	0	gosner stage; number and day of metamorphosis
2831	Sommer et al. 2014	2014	10.1890/13-1445.1	species	genus	Scleractinia	1	0	0	Australia	0	1	0	response	no	0	1	1	0	0	0	0	colony morphology; corallite formation; corallite size; reproductive mode; sexuality; symbiont transmission
2835	Keck et al. 2014	2014	10.1371/journal.pone.0093237	species	family	Pisces	1	0	0	United States of America	0	0	1	response	no	1	1	1	0	0	0	0	feeding; growth; reproduction; life habit
2836	Silva & Brandão (2014)	2014	10.1371/journal.pone.0093049	species	family	Formicidae	0	1	0	Brazil	0	0	1	response	no	1	1	1	0	0	0	0	mesosoma lenght;mandible width; compound eye lenght;distance of compound eye to mandible insertion;nterocular distanc;interocular distanc;hind femur length;petiole lenght; petiole height
2839	Yates et al. 2014	2014	10.7717/peerj.271	multi	family	Formicidae	0	1	0	Australia	0	0	1	response	no	0	0	0	0	0	1	0	Weber’s length; Minimum inter-eye distance; Eye width; Head length; Mandible Length; Top tooth length; Scape Length; Max hair length (alitrunk); Mid-femur length; Maxillary palp segments
2840	D'agata et al., 2014	2014	dx.doi.org/10.1016/j.cub.2014.01.049	species	family	Pisces	0	0	1	Pacific Ocean	0	1	0	response	no	1	1	1	0	0	0	0	maximum size; diet; home range; activity; schooling; foraging method
2847	Frainer et al. 2013	2013	10.1111/1365-2656.12142	species	genus	Invertebrata	1	0	0	Sweden	1	0	0	effect	no	1	0	1	0	1	0	0	feeding strategy; mean per capita species biomass; emergence period; substrate preference; current velocity preference
2848	FOSTER WJ, 2014, NAT GEOSCI	2014	10.1038/NGEO2079	genus	kingdom	Invertebrata	0	0	1	Global	0	1	0	undefined	no	1	0	1	0	0	0	0	Mode of life
2851	Blanchet et al. (2014)	2014	10.1111/fwb.12277	species	class	Pisces	0	1	0	France	1	0	0	response	no	1	1	1	0	0	0	0	Fecundity;Shape factor;Swimming factor;Body length;Relative fecundity;Spawning time;Life span;Female maturity;Larval length;Parental care;Tolerance to salinity;Incubation period; Feeding habitat;Habitat type;Feeding diet;Reproduction habitat;Migration status
2852	VASCONCELOS LP, 2014, HYDROBIOLOGIA	2014	10.1007/s10750-013-1767-3	species	class	Pisces	1	0	0	Brazil	1	0	0	response	no	0	1	0	0	0	0	0	Reproductive guilds
2854	MICHELI F, 2014, BIOL CONSERV	2014	10.1016/j.biocon.2013.12.029	species	class	Pisces	0	1	0	Bahamas	0	1	0	both	no	1	0	1	0	0	1	0	diet; body size; adult mobility; habitat use
2855	Best & Stachowicz (2014)	2014	10.1890/13-0163.1	species	order	Amphibia	1	0	0	California	0	1	0	response	no	0	0	1	0	0	0	0	body mass; temperature tolerance; tube building; stable isotope signatures; feeding rate
2856	ORLOFSKE J;BAIRD D	2014	10.1111/fwb.12279	genus	class	Insecta	0	1	0	Canada	1	0	0	undefined	no	0	0	0	0	0	1	0	Body size
2857	Boersma et. al. (2013)	2013	10.1111/fwb.12280	species	order	Macroinvertebrates	1	0	0	United States of America	1	0	0	response	no	1	0	1	0	0	0	0	respiration mode; diapause capacity;body size; feeding group
2860	BACHAND M ET AL	2014	10.1371/journal.pone.0090437	species	class	Aves	0	1	0	Canada	0	0	1	response	no	1	1	1	0	0	1	0	wing; trasus length; weigth; nest substrate; nest heigth; nest form; clutch size; number of broods; nest parasited by cowbird; resource use; feeding guild; foraging substrate
2860	BACHAND M ET AL	2014	10.1371/journal.pone.0090437	species	order	Coleoptera	0	1	0	Canada	0	0	1	response	no	1	1	1	1	1	1	0	body size; defense mechanism; month active; wing condition; flying habit; hibernation form; light requirement; moisture level; feeding guild; vertical stratification; habitat structure; type of vegetation; substrate
2861	BOIT A; GAEDKE U	2014	10.1371/journal.pone.0090404	species	class	Animalia	1	0	0	Germany	1	0	0	effect	no	1	0	0	0	0	0	0	trophic position; feeding guild; biomass
2866	Santos et al. 2014	2014	10.1371/journal.pone.0088224	multi	phylum	Animalia	1	0	0	Spain	0	0	1	response	no	1	0	1	0	0	0	0	dietary-specialization; mobility
2868	Chang and Zhang, 2014	2014	10.1016/j.actao.2013.11.004	species	order	Rodentia	1	0	0	China	0	0	1	effect	no	1	0	0	0	0	0	0	body size
2871	COLAS F;VIGNERON A;FELTEN V;DEVIN S	2014	10.1016/j.envpol.2013.09.033	species	phylum	Macroinvertebrates	0	1	0	France	1	0	0	response	no	1	0	1	0	0	1	0	habitat; diet; body size
2872	Kalantzi et al. 2014	2014	10.1016/j.scitotenv.2013.10.020	family	phylum	Macroinvertebrates	1	0	0	Greece	1	0	0	effect	no	1	0	1	1	0	0	0	mobility; habitat; feeding type; bioturbation; body form; body size
2875	MONTANA CG, 2014, ECOL MONOGR	2014	10.1890/13-0708.1	species	family	Cichlidae	0	1	0	Venezuela;United States of America	1	0	0	response	no	1	0	1	0	0	0	1	trophic ecology; swimming behavior; habitat use
2878	Rouabah et al., 2014	2014	10.1111/een.12064	species	family	Carabidae	1	0	0	France	0	0	1	effect	no	0	0	0	0	0	0	0	Body size
2879	SCHULDT A ET AL	2014	10.1007/s00442-013-2790-9	species	order	Araneae	1	0	0	China	0	0	1	response	no	1	0	1	0	0	1	1	body size; phenology; hunting type; vegetation stratification; prey range
2882	BARBARO L, 2014, DIVERS DISTRIB	2014	10.1111/ddi.12132	species	class	Aves	1	0	0	New Zealand;France	0	0	1	both	no	1	1	1	0	0	1	0	Biogeographic origin; body mass; mobility; foraging method; adult diet; nest location; clutch size
2885	Feld et al. 2014	2014	10.1111/fwb.12260	genus	order	Macroinvertebrates	1	0	0	Europe	1	0	0	response	no	1	1	1	1	1	1	0	maximal body size; life cycle duration; potential number of reproduction cycles per year; aquatic stages; reproduction; dissemination; resistance form; respiration; locomotion and substrate relation; food; feeding habits
2888	DEZERALD O;TALAGA S;LEROY C;CARRIAS J;CORBARA B;DEJEAN A;CEREGHINO R	2014	10.1007/s10750-013-1464-2	species	phylum	Macroinvertebrates	0	1	0	French Guiana	1	0	0	undefined	no	1	0	0	0	0	0	0	feeding groups
2889	Woodcock et al., 2014	2014	10.1111/1365-2664.12171	species	order	Macroinvertebrates	0	1	0	United Kingdom	0	0	1	effect	no	1	1	0	0	0	0	1	Diet specialization; Visual and sensory acuity; Temporal range of pollinating activity; Feeding rate (body mass); Foraging range; Flight; Diurnal activity (nocturnal; diel or both); Breeding period (autumn/winter or spring/summer); Social behaviour (social or solitary); Nesting behaviour (mining; cavity nesting or other); Brood number (single; double or continuous)
2894	Munyuli (2014)	2014	10.1080/00173134.2013.853831	species	genus	Apis	1	0	0	Uganda	0	0	1	effect	no	0	1	0	0	0	1	0	Body size; sociality status; nesting strategy; probscis length
2897	GOTHE E, 2014, ECOL SOC	2014	10.5751/ES-06750-190315	multi	phylum	Macrobenthos	0	1	0	Sweden	1	0	0	response	no	1	0	0	0	0	0	0	feeding group
2902	Arancibia et al., 2014	2014	10.15666/aeer/1203_703716	species	subfamily	Formicidae	1	0	0	Mexico	0	0	1	response	no	1	0	0	0	0	0	0	Feeding guilds
2910	KOECK B, 2014, AQUAT BIOL	2014	10.3354/ab00561	species	family	Pisces	0	1	0	France	0	1	0	response	no	1	0	1	0	0	0	0	feeding; vertical distribution; substratum preference; daily movement
2912	BATES AE, 2014, NAT CLIM CHANG	2014	10.1038/NCLIMATE2062	species	class	Pisces	1	0	0	Tasmania	0	1	0	response	no	1	1	1	0	0	0	0	Body length; longitudinal range breadth; thermal affinity; trophic group; water column position; diel activity pattern; gregariousness; macrophyte association; substratum preference
2913	Massicotte et. al. (2014)	2014	10.1007/s10980-013-9946-1	order	order	Zooplankton	1	0	0	United States of America	1	0	0	response	no	1	1	1	0	0	0	0	habitat; dry weight; maximum length; swimming capacity;feeding-type; trophic level
2915	Rayner et al.,2014	2014	10.1111/j.1600-0587.2013.00388.x	species	genus	Aves	1	0	0	Australia	0	0	1	response	no	1	1	1	0	0	1	0	Habitat specialization (dependent on the forest; not dependent on the forest); Bird mobility (resident and sedentary species versus migratory species; partially migratory and dispersive); Body weight; Type of nest (for example; hollow; cup; dome); Nest location (eg; arboreal; understory; soil); Main type of food (for example; invertebrates; seeds; nectar); Forage substrate (for example; aerial; a…
2920	Wollenberg et al., 2013	2013	10.1002/ece3.908	species	genus	Squamata	0	1	0	Caribbean	0	0	1	response	no	0	0	0	0	0	0	1	Body mass
2922	Rogers & Chow, 2014	2014	10.1111/ddi.12123	species	genus	Aves	1	0	0	South Africa	0	0	1	response	no	1	0	0	0	0	1	0	Body size
2934	Rigolet et al. 2014	2014	10.1016/j.seares.2013.07.013	species	order	Amphipoda	1	0	0	France	1	0	0	both	no	1	1	1	1	0	0	0	feeding strategy; life cycle; type of movement; life mode; bioadvective activity; tolerance to disturbance
2938	Wiedmann et. al. (2014)	2014	10.3354/meps10558	species	class	Pisces	0	1	0	Barents Sea	0	1	0	response	no	0	0	0	1	0	0	0	Benthivorous; Ichthyvorous; Planktivorous; Demersal; Pelagic; Demersal eggs; Pelagic eggs; Ovoviviparous; Mean fecundity; Small offspring; Medium-sized offspring; Large offspring; Max length; Normal shape; Flat shape; Eellike shape; Elongated shape; Deep and short shape; Small salinity range; Medium salinity range; Large salinity range; Small temperature range; Medium temperature range; Large tem…
2939	THUILLER W ET AL	2014	10.1038/ncomms4118	species	class	Aves	0	1	0	Europe	0	0	1	response	no	1	0	1	0	0	0	0	body mass; diet; feeding behaviour; feeding location; activity
2940	DESCLOUX S, 2014, SCI TOTAL ENVIRON	2014	10.1016/j.scitotenv.2013.06.082	multi	phylum	Macrobenthos	1	0	0	France	1	0	0	response	no	1	1	1	0	0	0	0	maximal potential size; reproductive cycle; fecundity; body form; reproduction technique; resistance form; locomotion; food; feeding habits
2946	SANTOS X; CHEYLAN M	2013	10.1016/j.biocon.2013.09.008	species	order	Squamata	0	1	0	France	0	0	1	response	no	1	1	1	0	0	0	0	preferred habitat; altitudinal range; dietary habits; age of sexual maturity
2948	FLEDDUM A, 2013, J MAR BIOL ASSOC U K	2013	10.1017/S0025315413000647	multi	phylum	Macrobenthos	0	1	0	Namibia;South Africa	1	0	0	response	no	1	1	1	0	0	1	0	size; larval type; mobility; body form; attachment; life habitat; feeding
2951	Orlofske e Baird, 2013	2013	10.1007/s10452-013-9460-1	genus	order	Macroinvertebrates	1	0	0	Canada	1	0	0	undefined	no	0	0	0	0	0	1	1	Morphological features (size; body shape)
2953	Vogt et. al. (2013)	2013	10.1111/j.1600-0706.2013.00039.x	species	phylum	Arthropoda	1	0	0	Canada	1	0	0	response	no	1	0	1	1	0	0	0	mean body length; feeding strategy;predator defense; habitat type; trophic group
2963	Claval et al., 2013, PLoS One	2013	10.1371/journal.pone.0080968	species	class	Pisces	0	1	0	France	1	0	0	response	no	1	1	1	0	0	0	0	Morphological traits; Life history traits; Habitat use
2968	Bino et al. 2013	2013	10.1007/s10682-013-9631-5	species	class	Mammalia	1	0	0	Australia	0	0	1	effect	no	1	1	1	0	0	0	0	diet; habitat preferences; body mass
2973	Akoumianaki et al., 2013	2013	10.1016/j.ecss.2012.04.009	species	genus	Macroinvertebrates	1	0	0	Gulf of Maliakos	0	1	0	response	no	1	0	1	0	0	0	1	Recolonization; Feeding; Motility; Substrate preferences
2974	ARNAR X ET AL	2013	10.1111/j.1600-0587.2013.00155.x	species	family	Formicidae	0	1	0	Spain	0	0	1	response	no	1	1	0	0	0	0	1	colony size; number of queens; number of nests; worker size; polymorphism; behavioral dominance; diet; foundation type
2977	Pais et. al. (2013)	2013	10.1016/j.ecolind.2013.05.006	species	class	Pisces	0	1	0	Portugal	0	1	0	response	no	1	1	1	0	0	1	0	Total density;Total density of juveniles;Total density of adults;Total density (cryptobenthic);Rock residents;Dominance;Average length;Average length (adults);Average trophic level;Pelagic/demersal ratio;Density of Symphodus spp;Density of Labrus spp;Invertebrate feeders;Omnivores;Macrocarnivores;Zooplanktivores;Herbivores;High mobility;Medium mobility;Territorial;Sedentary;Low resilience;Medium …
2978	MAIRE A, 2013, ECOL INDIC	2013	10.1016/j.ecolind.2013.06.009	species	class	Pisces	0	1	0	France	1	0	0	response	no	1	1	1	0	1	1	0	mean and max body length; shape and swimming factors; breeding habitat; absolute and relative fecundities; number of spawning events; egg diameter; age at female maturity; life span; larval length; type of parental care; duration of the incubation period; feeding and living habitats; trophic category; rheophily; salinity and temperature preferences; migration behavior
2979	Cortes et al., 2013	2013	10.1016/j.ecolind.2013.06.004	family	family	Macroinvertebrates	0	1	0	Portugal	1	0	0	response	no	1	1	1	0	0	1	1	maximal potential size; life cycle duration; potential number of cycles per year; aquatic stages; reproduction;dispersal; resistance forms; feeding habits;physiological traits (eg respiration; temperature preference;pH preference; trophic status; saprobity and salinity preference); biogeographic regions; altitude; longitudinal distribution; transversal distribution; substrate preference;locomotio…
2980	Rodil et. al. (2013)	2013	10.1016/j.ecolind.2013.06.023	species	order	Macroinvertebrates	0	1	0	New Zealand	0	1	0	response	no	0	0	1	0	0	0	0	Living position (Attached;Deeper than 2 cm;Surface epifauna;Top 2 cm);Sediment topographic feature created(Permanent burrow;Erect structure/tube;Simple hole or pit;Mound;Trample marks;Trough);Direction of sediment(particle movement;Depth to depth;Depth to surface;Surface to depth;Surface to surface);Degree of motility (Freely motile on or in sediment; Limited movement usually insediment; Sedentar…
2987	CABRINI R, 2013, WATER AIR SOIL POLLUT	2013	10.1007/s11270-013-1697-8	species	phylum	Macroinvertebrates	1	0	0	Italy	1	0	0	response	no	1	0	1	0	0	0	0	Functional feeding groups; Functional habitat groups
2988	Escribano-Ávila et al., 2013	2013	10.1002/ece3.753	genus	genus	Aves	1	0	0	Spain	0	0	1	both	no	1	0	0	0	0	0	0	Trophic
2988	Escribano-Ávila et al., 2013	2013	10.1002/ece3.753	species	genus	Mammalia	1	0	0	Spain	0	0	1	both	no	1	0	0	0	0	0	0	Trophic
2992	HEVIA V, 2013, BIODIVERS CONSERV	2013	10.1007/s10531-013-0539-8	species	family	Formicidae	1	0	0	Spain	0	0	1	response	no	1	0	1	0	0	0	0	head length; functional group; trophic classification
2994	Kasak et al. 2013	2013	10.1007/s10841-013-9579-3	species	family	Coleoptera	1	0	0	Czech Republic	0	0	1	response	no	1	0	1	1	0	1	0	body size; wing form; trophic group; habitat association; classification of relictness
2999	Stuart-Smith et al., 2013	2013	10.1038/nature12529	species	class	Pisces	0	0	1	Global	0	1	0	response	no	1	0	1	0	0	0	1	Body size (maximum length); feeding ecology (trophic group; trophic breadth); behaviour (water column position; diel activity pattern; gregariousness); habitat use (preferred substratum; habitat complexity)
3004	CELINA REYNAGA M, 2013, FUNDAM APPL LIMNOL	2013	10.1127/1863-9135/2013/0501	species	phylum	Macroinvertebrates	1	0	0	Argentina	1	0	0	response	no	1	0	1	0	1	0	0	Maximum body size; body form; body flexibility; hardness exoskeleton; feeding habits; gills; gills shape; locomotion; specific adaptation to flow constraints; tolerance to oxygen deficit
3006	FRUND J ET AL	2013	10.1890/12-1620.1	species	superfamily	Anthophila	1	0	0	Germany	0	0	1	effect	no	1	0	1	0	0	1	1	body length; host specificity; sociality
3016	Matsuzaki et al. 2013	2013	10.1111/geb.12067	species	class	Pisces	1	0	0	Japan	1	0	0	response	no	1	1	1	0	0	0	0	maximum total body length; body shape; trophic guild; dietary componente; diet breadth; foraging period; vertical position; temperature; flow; substrate; maturation; parental protection; egg diameter; longevity; fecundity; spawning substrate
3017	Sheffield et al., 2013	2013	10.1007/s13592-013-0200-2	species	order	Insecta	0	1	0	Canada	0	0	1	both	no	0	0	1	0	0	0	0	Habitat types
3019	Mueller et. al. (2013)	2013	10.1899/12-212.1	species	class	Pisces	0	1	0	Germany	1	0	0	response	no	1	1	1	0	0	0	0	Feeding types; Zonation; Saprobic state
3019	Mueller et. al. (2013)	2013	10.1899/12-212.1	species	order	Macroinvertebrates	0	1	0	Germany	1	0	0	response	no	1	1	1	0	0	0	0	Feeding types; Reproductive strategy; habitat preferences; migration
3023	Moretti et al. 2013	2013	10.1111/jvs.12022	species	genus	Orthoptera	1	0	0	France	0	0	1	both	no	1	1	1	0	0	0	0	number of ovarioles; oviposition on the ground; number of larval stages; species feeding on herbs; highly mobile species; body length; tibia length; mandible width standardized on body size; dry body mass
3024	STERNBERG D, 2013, FRESHW BIOL	2013	10.1111/fwb.12166	species	class	Pisces	0	1	0	Australia	1	0	0	response	no	0	1	0	0	0	0	0	Longevity; Age at maturation; Length at maturation; Spawing substratum; Spawning frequency; Reproductive guild; Total fecundity; Egg size; Parental care; Body length
3028	Hendriks et al., 2013	2013	10.1371/journal.pone.0071736	species	order	Orthoptera	0	1	0	Netherlands	0	0	1	both	no	1	1	1	0	0	0	1	Trophic levels; Habitat specificity; Dispersion capacity; Laying of eggs in the soil; Life's history
3034	Hedde et al (2013)	2013	10.1016/j.biombioe.2013.01.016	genus	order	Macroinvertebrates	1	0	0	France	0	0	1	response	no	0	0	1	0	0	0	0	Body size; dispersal ability;diet
3035	Reecht et. al. (2013)	2013	10.1111/jfb.12177	species	class	Pisces	0	1	0	Celtic Sea	0	1	0	both	no	1	0	1	0	0	0	1	Diet;Mean mouth diameter; relative gut lenght; mass; relative body depth; relative body width; caudal fin aspect ratio; relative head length; relative protrusion lenght; relative mouth opening; barbels; orientation of opened mouth
3037	Reymond et al. 2013	2013	10.1111/een.12027	species	subfamily	Formicidae	1	0	0	Switzerland	0	0	1	response	no	0	0	1	0	1	0	0	social structure (monogynous; polygynous); worker size; pupal development; nest structure
3057	Ding et al (2013)	2013	10.1111/1365-2656.12046	species	class	Aves	1	0	0	China	0	0	1	response	no	1	0	1	0	0	1	0	Body mass; Feeding guild; foraging nehaviour; foraging location
3061	Martínez et. al. (2013)	2013	10.1007/s10750-013-1459-z	genus	order	Macroinvertebrates	1	0	0	Spain	1	0	0	response	no	0	0	1	0	0	1	0	Feeding group (shredders; collectors-gatherers; collector-gatherer-scrapers;collectors-filterers; scrapers;predators);maximum body size; life cycle length; number of generations per year; dispersion type; consumed food; resource; temperature preference; pH preference; trophic status preference; longitudinal distribution; microhabitat preference; locomotion type
3065	Schmera et. al. (2013)	2013	10.1556/ComEc.14.2013.1.9	species	order	Macroinvertebrates	0	1	0	Finland	1	0	0	response	no	1	1	1	0	0	1	0	maximal size; life cycle duration; potential number of reproduction on cycles per year; aquatic stages; reproduction; dispersal; residence form; food; feeding habits; respiration; locomotion and substrate relation
3068	PLEIN M, 2013, ECOLOGY	2013	10.1890/12-1213.1	species	class	Aves	1	0	0	Germany	0	0	1	both	no	1	0	0	0	0	0	0	bill length; bill height; gape width
3070	MANFRIN et al.	2013	10.1002/iroh.201201605	species	superphylum	Macrobenthos	0	1	0	Italy	1	0	0	response	no	1	1	1	0	0	0	1	life-cycle; nº of potential generation; adult logenvity; larval dispersion; Feeling habits
3072	FRENETTE-DUSSAULT C, 2013, FUNCT ECOL	2013	10.1111/1365-2435.12075	species	family	Formicidae	1	0	0	Marocco	0	0	1	response	yes	1	0	1	0	1	0	0	Morphological traits (head length; relative eye length; relative leg length); Feeding guild (granivorous; omnivorous; insectivorous); period of activity (diurnal; nocturnal); colour (dark-coloured;not)
3076	Atalah et al. 2013	2013	10.1007/s12526-012-0139-y	species	class	Pisces	1	0	0	Ireland	0	1	0	response	no	1	1	1	0	0	0	0	maximum relative size; longevity (years); reproductive method; relative adult mobility; attachment; movement method (adult); flexibility (degrees); body form; feeding method; sexual differentiation; sociability; migration; living habit
3076	Atalah et al. 2013	2013	10.1007/s12526-012-0139-y	species	multi	Invertebrata	1	0	0	Ireland	0	1	0	response	no	1	1	1	0	0	0	0	maximum relative size; longevity (years); reproductive method; relative adult mobility; attachment; movement method (adult); flexibility (degrees); body form; feeding method; sexual differentiation; sociability; migration; living habit
3077	Farré et. al. (2013)	2013	10.1016/j.ecolind.2012.12.005	species	class	Pisces	0	1	0	Mediterranean Sea	0	1	0	effect	no	1	1	1	0	0	1	1	Body shape;Special fins;Sensorial barbels;Buying ability;Motility;Locomotion;Spawning period;Habitat;Environment;Life span;Maximum length;Growth rate;Trophic level
3081	Villéger, et al., 2013, Global Ecol. Biogeogr	2013	10.1111/geb.12021	species	class	Pisces	0	0	0	Europe	1	0	0	effect	no	1	0	1	0	0	0	0	food acquisition; locomotion; body length; body shape ratio; swimming factor; diet; feeding position; rheophily; position in the water column
3082	ZHANG et al.	2013	10.1111/jbi.12063	species	order	Aves	0	1	0	Canada	0	0	1	response	no	1	1	1	0	0	0	0	diet preference; habitat specialization; migratory status (guilds)
3089	Luck et al., 2013	2013	10.1371/journal.pone.0063671	species	genus	Aves	0	1	0	Australia	0	0	1	both	no	1	0	0	0	0	1	0	Body mass; Foraging behaviour plasticity; Foraging location plasticity; Foraging substrate plasticity; Diet plasticity
3095	AZCARATE FM, 2013, ACTA OECOL -INT J ECOL	2013	10.1016/j.actao.2013.03.011	species	family	Formicidae	0	1	0	Spain	0	0	1	response	no	1	0	1	0	0	0	0	Functional group; Trophic niche; Biometry (Eye length; Femur length; Tibia length; Head length; Head length)
3098	COLZANI E ET AL	2013	10.1111/btp.12022	multi	phylum	Macroinvertebrates	0	1	0	Brazil	1	0	0	response	no	1	0	1	1	1	1	0	refuge building; external protection; respiration; body size; body shape; rheophily; habit; trophic group
3100	SCHIRMEL J, 2013, BIOL INVASIONS	2013	10.1007/s10530-012-0352-4	species	phylum	Arthropoda	1	0	0	Germany	0	0	1	response	no	1	1	1	0	1	0	0	Body size; Feeding; Daily activity
3101	PELLISSIER L;PRADERVAND J;WILLIAMS G;CHERIX D;GUISAN A	2013	10.1111/geb.12026	species	superfamily	Anthophila	0	1	0	Switzerland	0	0	1	response	no	1	0	0	0	0	0	0	proboscis length (influencing the diet)
3102	SCHULDT A, 2013, ACTA OECOL -INT J ECOL	2013	10.1016/j.actao.2013.02.009	species	order	Araneae	1	0	0	Germany	0	0	1	response	no	1	0	1	0	0	0	0	Functional groups
3105	Belmaker et al., 2013	2013	10.1111/gcb.12132	species	class	Pisces	0	0	1	Mediterranean Sea	0	1	0	response	no	1	0	1	0	0	1	1	Diet (herbivore; Invertebrate feeder; detritus; nekton; plankton); Home range (small; medium; wide); Activity (diurnal; both; night); Schooling (solitary; pairing; small groups; 20–50 individuals; large groups); Height in the water column ( bottom; above the bottom but which may at time rest on the bottom; most of their active time high above the bottom); Body size
3106	PENONE C, 2013, INSECT CONSERV DIVERS	2013	10.1111/j.1752-4598.2012.00217.x	species	order	Orthoptera	0	1	0	France	0	0	1	response	no	0	0	1	0	0	0	0	Dispersal ability; Habitat specialisation
3110	MOUILLOY D ET AL	2013	10.1371/journal.pbio.1001569	species	order	Pisces	0	1	0	New Caledonia;Fiji;Tonga;French Polynesia	0	1	0	undefined	no	1	0	1	0	0	0	1	species size; diet; home range; activity; schooling; level in water column
3119	Belmaker & Jetz (2013)	2013	10.1086/669906	species	class	Aves	0	0	1	Global	0	0	1	response	no	1	1	0	0	0	1	0	diet; body size;activity time; habitat affinity; foraging niche
3119	Belmaker & Jetz (2013)	2013	10.1086/669906	species	class	Mammalia	0	0	1	Global	0	0	1	response	no	1	1	0	0	0	1	0	diet; body size;activity time; habitat affinity; foraging niche
3121	AZHAR B, 2013, IBIS	2013	10.1111/ibi.12025	species	class	Aves	0	1	0	Malaysia	0	0	1	response	no	1	0	1	0	0	0	0	foraging guild; dietary niche
3125	EDWARDS FA, 2013, IBIS	2013	10.1111/ibi.12027	species	class	Aves	0	1	0	Borneo	0	0	1	response	no	1	0	1	0	0	1	0	feeding; morphological traits (size; wing length; bill shape); foraging strategy; foraging substrate
3128	Podgaiski et al. 2013	2013	10.1371/journal.pone.0060207	family	order	Araneae	1	0	0	Brazil	0	0	1	response	yes	1	1	1	1	0	0	0	morphological (body size; leg size; eye size; chelicerae size); feeding behavior (ground hunters; vegetation hunters; orb web; irregular web)
3129	HARMON-THREATT AN; ACKERLY DD	2013	10.1371/journal.pone.0060446	species	genus	Anthophila	0	1	0	North America	0	0	1	response	no	0	0	0	0	0	1	0	tongue length
3138	GOVE A;HYLANDER K;NEMOMISSA A;ENKOSSA W	2013	10.1017/S0266467413000023	species	order	Aves	0	1	0	Ethiopia	0	0	1	response	no	1	0	0	0	0	0	0	feeding guilds
3143	Logez & Pont, 2013	2013	10.1007/s10750-012-1250-6	species	genus	Pisces	0	0	1	Global	1	0	0	both	no	0	1	1	0	0	0	1	Tolerance to dissolved oxygen concentration; Tolerance to habitat degradation; Affinity to flow velocity; Spawning habitat; Type of reproduction
3149	STUBLE KL, 2013, ECOL EVOL	2013	10.1002/ece3.473	species	family	Formicidae	1	0	0	United States of America	0	0	1	response	yes	1	0	1	0	0	0	0	thermal tolerance; thermal foraging
3153	LUCK GW, 2013, LANDSC ECOL	2013	10.1007/s10980-012-9842-0	species	order	Chiroptera	0	1	0	Australia	0	0	1	response	no	0	0	1	0	0	0	0	foraging niche; foraging habitat
3154	STEVENS RD, 2013, PLOS ONE	2013	10.1371/journal.pone.0056853	species	order	Chiroptera	0	1	0	Americas	0	0	1	response	no	1	0	1	0	0	0	0	diet; feeding habitat
3157	ARCGANI M ET AL	2013	10.1016/j.seares.2012.08.009	species	class	Echinoidea	0	1	0	Italy	0	1	0	response	no	1	0	0	0	0	0	0	diet; trophic position; lantern traits; movement ability
3159	PAILLEX A ET AL	2013	10.1111/1365-2664.12018	species	phylum	Macroinvertebrates	0	1	0	France	1	0	0	response	no	1	1	1	0	0	1	1	body size; dispersal; life duration; reproduction; locomotion; aquatic stage; feeding habits; food; drift tendency; voltinism
3160	BUENDIA C, 2013, ECOL INDIC	2013	10.1016/j.ecolind.2012.09.027	genus	phylum	Macroinvertebrates	1	0	0	Spain	1	0	0	response	no	1	1	1	0	0	1	0	Body size; Life cycle duration; Potential generations per year; Form of dissemination; Aquatic stage; Reproduction; Resistance form; Food; Feeding habits; Respiration; Locomotion; Substrate
3162	PRICE SA, 2013, EVOLUTION	2013	10.1111/j.1558-5646.2012.01773.x	species	family	Haemulidae	0	0	1	New World	0	1	0	response	no	1	0	1	0	0	0	0	morphological traits
3164	MOUCHET et al.	2013	10.1111/j.1600-0706.2012.20411.x	species	class	Pisces	0	1	0	Brazil	1	0	0	response	no	1	1	0	0	0	0	0	food acquisition; locomotion
3168	BUISSON L ET AL	2013	10.1111/gcb.12056	species	order	Pisces	0	1	0	France	1	0	0	response	no	1	1	1	0	0	0	0	feeding habitat; trophic guild; life habitat; mean body length; body shape; swimming factor; rheophily; migration type; relative fecundity; spawning time; life span; parental care; reproduction habitat
3169	FANNY C, 2013, HYDROBIOLOGIA	2013	10.1007/s10750-012-1355-y	genus	phylum	Macroinvertebrates	0	1	0	France	1	0	0	response	no	1	1	1	0	0	1	0	dispersal form; feeding habitats; food; longitudinal distribution; locomotion; maximun size; reproductive cycle; reproduction; resistance forms; saprobity; substrate preference; transversal distribution; trophic status
3174	BARTON PS, 2013, PLOS ONE	2013	10.1371/journal.pone.0053961	species	class	Insecta	1	0	0	Australia	0	0	1	response	no	1	0	1	0	0	0	0	Body size; Wing loading; Wing aspect ratio;
3188	Bianchelli et al., 2013	2013	10.5194/bg-10-5465-2013	species	phylum	Nematoda	0	0	1	Mediterranean Sea	0	1	0	response	no	1	0	0	0	0	0	0	Trophic (buccal cavity or a fine tubular one-selective; feeder; large but unarmed buccal cavity non-selective deposit feeders; buccal cavity with scraping tooth or teeth; epistrate or epigrowth feeders; buccal cavity with large jaws; predators/omnivores)
3190	SIVADAS SK, 2013, SCI WORLD J	2013	10.1155/2013/750580	family	superphylum	Macrobenthos	1	0	0	India	0	1	0	response	no	1	0	1	0	0	0	0	trophic guild; mobility; habit type
3194	Negro et. al. (2013)	2013	10.1016/j.biocon.2012.09.005	species	family	Carabidae	0	1	0	Italy	0	0	1	response	no	1	0	1	0	0	1	0	Size (very small; small; medium; large); food of the adult (collembola specialists; generalist Predators; mixed diet beetles; mostly vegetation feeders); breeding season (spring/summer; autumn/winter);wing morphology (apterous or brachypterous; dimorphic; macropterous)
3202	HENRY LA, 2013, BIOGEOSCIENCES	2013	10.5194/bg-10-2737-2013	species	kingdom	Animalia	1	0	0	Scotland	0	1	0	response	no	1	0	1	0	0	0	0	Functional guilds (Feeding; mobility)
3205	NICHOLS E, 2013, ECOLOGY	2013	10.1890/12-0251.1	species	order	Coleoptera	0	0	1	Global	0	0	1	response	no	1	0	1	0	1	0	0	Body size; Nesting strategy; Activity period
3218	Huang et al., 2012	2012	10.1098/rspb.2012.1981	class	class	Mammalia	0	0	1	Global	0	0	1	undefined	no	0	1	0	0	1	1	1	Geographical range area; adult body mass; litter size; adult head length; adult body length; gestation length; population density; adult forearm length; litters per year; home range; teat number; basal metabolic rate; mass-specific metabolic rate
3227	WELLS K ET AL	2012	10.1111/j.1469-1795.2012.00560.x	species	class	Aves	0	1	0	Germany	0	0	1	response	no	1	0	1	0	0	1	0	diet; foraging strata; adult body mass; breeding location; breeding latitudinal range
3233	Törnroos and Bonsdorff, 2012	2012	10.1890/11-2042.1	species	order	Macroinvertebrates	0	1	0	Baltic Sea	0	1	0	response	no	1	1	1	1	0	0	0	maximum size; body design; protection; body flexibility; fragility; degree of dependency; longevity; time to maturity; reproductive technique; sexual differentiation; fertilization type; developmental technique; larval type; reproductive frequency; living habit (how they live); environmental position (where they live); feeding position (where they feed); feeding habit (trophic position; what they…
3235	SHIEH SH, 2012, ZOOL STUD	2012	zoolstud.sinica.edu.tw/Journals/51.7/1051	family	class	Insecta	0	1	0	Taiwan	1	0	0	response	no	1	1	1	0	0	1	1	trophic feature; morphology; mobility; attachment to the substrate; life cycle; respiration
3245	Hines & Gessner, 2012	2012	10.1111/j.1365-2656.2012.02003.x	species	genus	Invertebrata	1	0	0	North Atlantic	0	0	1	both	no	1	0	1	0	0	0	0	Trophic; Habitat
3249	Schleuter et al., 2012	2012	10.1111/j.1466-8238.2012.00763.x	species	genus	Pisces	0	1	0	Europe	1	0	0	response	no	1	0	1	0	0	0	1	Habitat; swimming ability; Diet and food acquisition
3257	VILLAMOR A, 2012, J SEA RES	2012	10.1016/j.seares.2012.07.002	species	class	Animalia	0	1	0	Spain	0	1	0	undefined	no	1	0	0	0	0	0	0	Functional groups
3260	WOODCOCK BA, 2012, BIOL CONSERV	2012	10.1016/j.biocon.2012.05.013	species	order	Lepidoptera	0	1	0	United Kingdom	0	0	1	response	no	1	1	1	0	0	0	0	mobility; host plant specialization; voltinism
3265	Oliveira et al. 2012	2012	10.1371/journal.pone.0045787	species	family	Pisces	1	0	0	Portugal	1	0	0	response	no	1	0	1	1	0	0	0	overall tolerance guilds; trophic guilds; feeding guilds; reproduction guilds; migratory behaviour guild
3266	RICKLEFS RE, 2012, PROC NATL ACAD SCI U S A	2012	10.1073/pnas.1212079109	species	class	Aves	0	0	1	Global	0	0	1	response	no	0	0	0	0	0	1	0	length of wing; tail; tarsus; middle toe; beak width; beak depth
3270	Luck et al. 2012	2012	10.1111/j.1365-2656.2012.01974.x	species	class	Aves	1	0	0	Australia	0	0	1	both	no	1	1	1	0	1	0	0	morphological; physiological; life-history
3273	VAN DER LINDEN P, 2012, ECOL INDIC	2012	10.1016/j.ecolind.2012.02.004	species	phylum	Invertebrata	1	0	0	Portugal	0	1	0	response	no	1	1	1	0	0	0	0	Feeding; Mobility; Habitat; Body size; Life span; Reproductive technique; Reproductive frequency
3280	Ibanez, 2012	2012	10.1007/s00442-012-2290-3	species	class	Insecta	1	0	0	France	0	0	1	response	no	0	0	0	0	0	1	0	Proboscis length; Proboscis width
3281	Dolný et al.; 2012	2012	10.1080/03946975.2012.717480	species	order	Odonata	1	0	0	Indonesia	0	0	1	response	no	0	0	1	0	0	0	0	habitat preference; habitat type
3283	Dimitriadis et al., 2012	2012	10.1016/j.jembe.2012.05.016	species	genus	Macroinvertebrates	1	0	0	Gulf Kalloni	0	1	0	response	no	1	0	1	0	0	0	1	Adult mobility; Living position; Feeding type; Food type; Habitat modificators; Bioturbation; Feeding apparatus
3284	Martins et. al.(2012)	2012	10.1371/journal.pone.0044297	species	class	Pisces	0	1	0	Atlantic Ocean	0	1	0	response	no	1	0	1	0	0	1	0	Maximum size;very shallow; shallow;mid;deep;very deep; Diet
3285	NEWBOLD T, 2012, PLOS ONE	2012	10.1371/journal.pone.0044019	species	class	Aves	0	1	0	Americas	0	0	1	undefined	no	1	1	1	0	0	0	0	body mass; generation length; migratory behavior; diet
3293	FOURNIER B, 2012, APPL SOIL ECOL	2012	10.1016/j.apsoil.2012.03.015	species	subclass	Oligochaeta	1	0	0	Switzerland	0	0	1	response	no	0	0	1	0	1	0	0	Length; Number of segments; Ph optima; Range of tolerance; Prostomium type; Preference for given C/N ratios
3294	GRAHAM CH, 2012, ECOLOGY	2012	10.1890/11-0493.1	species	class	Aves	0	1	0	South America	0	0	1	undefined	no	1	0	1	0	0	0	0	Bill length; Wing length; Body mass
3299	HANSPACH J, 2012, J APPL ECOL	2012	10.1111/j.1365-2664.2012.02159.x	species	order	Chiroptera	0	1	0	Australia	0	0	1	response	no	0	0	0	0	0	0	0	wing loading (total body mass ? wing area); aspect ratio (squared wing span ?wing area); body mass; echolocation frequency
3300	Wiescher et al., 2012, Oecologia	2012	10.1007/s00442-012-2262-7	genus	family	Formicidae	1	0	0	United States of America	0	0	1	response	no	0	0	1	0	0	0	0	tamanho de perna; resistência ao calor e à dessecação
3301	HIDASI-NETO J, 2012, ANIM CONSERV	2012	10.1111/j.1469-1795.2012.00528.x	species	class	Aves	0	1	0	Brazil	0	0	1	response	no	1	0	1	0	0	1	0	used resources; feeding behavior; diet; body size; foraging substrate
3305	SEKERCIOGLU et al.	2012	10.1007/s10336-012-0869-4	species	order	Aves	0	0	1	Global	0	0	1	both	no	1	1	1	0	0	1	0	body mass; diet; range; population size; frequency; conservation status; habitat; resource; specialization
3309	TANAKA Y, 2012, ECOL MODEL	2012	10.1016/j.ecolmodel.2012.04.021	species	kingdom	Zooplankton	0	0	0	NA	1	0	0	effect	no	1	0	0	0	0	0	0	Grazing rate; Satiation; Conversion coefficient from algae
3316	White et al. 2011	2011	10.1111/j.1744-7429.2011.00840.x	species	class	Pisces	1	0	0	Senegal	1	0	0	response	no	0	0	1	0	0	0	0	trophic position; body morphology
3325	Teresa and Cassati, 2012	2012	10.1111/j.1600-0633.2012.00562.x	species	class	Pisces	1	0	0	Brazil	1	0	0	response	no	1	1	1	0	0	0	0	ecology and feeding behaviour (diet; feeding tactic); habitat use (velocity preference; stable substrate preference; habitat use); life history (size); tolerance (tolerance to hypoxia)
3331	ALOUI-BEJAOUI N, 2012, MEDITERR MAR SCI	2012	10.12681/mms.25	species	class	Polychaeta	1	0	0	Tunisia	0	1	0	response	no	1	0	0	0	0	0	0	feeding guild
3337	LEAL IR, 2012, BIODIVERS CONSERV	2012	10.1007/s10531-012-0271-9	species	family	Formicidae	0	1	0	Brazil	0	0	1	response	no	1	0	1	0	0	0	0	functional groups; trophic groups
3338	Robinson et al. 2012	2012	10.1371/journal.pone.0037679	species	phylum	Arthropoda	1	0	0	Sweden	0	0	1	response	no	1	0	0	0	0	0	0	behaviour guild (leaf-gallers; leaf-chewers; leaf-miners; leaf-rollers)
3345	Hedde et al. 2012	2012	10.1016/j.envpol.2012.01.017	species	phylum	Macroinvertebrates	1	0	0	France	0	0	1	response	no	1	0	0	0	0	0	0	food (roots; vegetative aerial tissues of plants; fruit or seed; dead animals; living animals; plant detritus; soil); body sclerotization (soft-body; hard body)
3349	PEASE AA, 2012, FRESHW BIOL	2012	10.1111/j.1365-2427.2012.02768.x	species	class	Pisces	0	1	0	United States of America	1	0	0	response	no	1	1	1	0	0	0	0	Maximum standard length; Morphological traits; Egg diameter; Clutch size
3352	VAN DER PLAS F ET AL	2012	10.1890/11-0975.1	species	order	Orthoptera	1	0	0	South Africa	0	0	1	both	no	1	0	0	0	0	0	0	length; relative wing size
3358	MENDEZ V, 2012, DIVERS DISTRIB	2012	10.1111/j.1472-4642.2011.00868.x	species	class	Aves	0	1	0	United Kingdom	0	0	1	response	no	1	0	1	0	0	1	0	morphological traits; diet; location of prey; foraging strategy
3361	Pool & Olden, 2012	2012	10.1111/j.1472-4642.2011.00836.x	species	family	Pisces	0	1	0	Lower Colorado River Basin	1	0	0	response	no	1	1	0	0	0	0	1	Water temperature preference; Trophic guild; Fertility (defined as the total number of eggs or offspring per breeding season); Egg size; Parental care; Reproductive guild
3371	Martin et al., 2012	2012	10.1016/j.agee.2011.12.005	species	genus	Aves	1	0	0	Madagascar	0	0	1	response	no	1	0	1	0	0	0	0	Dietary groups; Habitat groups
3382	Pizzo et al., 2012	2012	10.1007/s00435-012-0148-1	species	family	Scarabaeoidea	0	1	0	Italy	0	0	1	both	no	0	0	0	0	0	1	1	Morpholagical (Horns; eyes; antennae; legs; head; epipharynges and genitalia)
3396	Trindade-Filho et al., 2011	2011	10.1016/j.biocon.2011.12.004	species	class	Aves	0	1	0	Brazil	0	0	1	response	no	1	0	1	0	0	1	1	Body mass (in grams); Diet (vertebrates; invertebrates; foliage; tubers; and stems; fruits and arillate seeds; grains; flowers and flower buds; nectar); Foraging method (pursuit; gleaning; pouncing; pecking; grazing; scavenging; probing); Foraging substrate (water; mud; ground; vegetation; air); Activity period (diurnal; nocturnal)
3416	PAUW A, 2012, ECOL SOC	2012	10.5751/ES-04758-170227	species	class	Aves	0	1	0	South Africa	0	0	1	response	no	1	0	0	0	0	0	0	body size; bill length
3422	CARDOSO P	2012	10.5038/1827-806X.41.1.9	species	order	Araneae	0	1	0	Iberian Peninsula	0	0	1	response	no	1	0	1	0	0	0	0	functional guild; habitat
3423	Toscano & Griffen (2012)	2012	10.3354/meps09461	species	class	Bivalvia	1	0	0	United States of America	0	1	0	effect	yes	0	0	0	0	0	1	0	Body size
3434	Paganelli et. al. (2012)	2012	10.1016/j.ecss.2011.11.014	species	order	Macroinvertebrates	0	1	0	Italy	0	1	0	both	no	1	1	0	0	0	1	1	Growth form;Trophic group;Type of movement;Habit;Adult mobility;Bioturbation;Reproductive technique;Development mechanism;Life span;Ecological group;Substratum affinity
3439	Brooks et al (2012)	2012	10.1111/j.1365-2656.2011.01897.x	species	order	Coleoptera	1	0	0	United Kingdom	0	0	1	response	no	1	1	0	0	0	1	0	Feeding guild; size; breeding period
3442	MATONO P, 2012, KNOWL MANAG AQUAT ECOSYST	2012	10.1051/kmae/2012010	species	class	Pisces	0	1	0	Portugal	1	0	0	response	no	1	0	1	0	0	0	0	feeding guilds
3446	Hussin et al., 2021	2021	10.1016/j.ecolind.2011.03.016	species	family	Macroinvertebrates	1	0	0	England	0	1	0	response	no	1	1	1	0	0	1	1	Size; Larval type; Relative adult mobility; Body form; Degree of attachment; Adult life habit; Feeding habit; Habitat
3447	SCHOENFUSS HL, 2011, CYBIUM	2011	10.26028/cybium/2011-354-009	species	genus	Pisces	1	0	0	Dominica	0	1	0	response	yes	0	0	1	0	0	1	0	fish length; fin excursion; cycle duration; climbing duration; net climbing speed
3449	Karp et. al. (2011)	2011	10.1073/pnas.1118276108	species	class	Aves	0	1	0	Costa Rica	0	0	1	response	no	1	0	1	0	0	1	0	body mass; size length; sociality (solitary; pairs; monospecific groups; and heterospecific groups); foraging strata (water; ground; lower; middle; and upper canopy; and above canopy);foraging behavior (aerial; sallying; foliage gleaning; bark gleaning; ground rummaging; berry plucking; and stalking)
3457	Hawlena et al., 2011	2011	10.1111/j.1365-2435.2011.01891.x	species	genus	Macroinvertebrates	1	0	0	EUA	0	0	1	response	no	1	0	0	0	1	0	0	Ingestion efficiency; Head morphology; Mandible morphology; Bite size; Gut morphology
3460	SCHMITZ L, 2011, BMC EVOL BIOL	2011	10.1186/1471-2148-11-338	species	family	Pisces	0	0	1	Global	0	1	0	response	no	0	0	1	0	0	0	0	eye morphometrics
3974	BURCHER CL ET AL	2008	10.1007/s00267-007-9049-3	species	order	Pisces	0	1	0	United States of America	1	0	0	response	no	1	0	1	0	0	0	0	distribution status; reproductive habit; trophic guild; trophic breadth; habitat type; habitat breadth; thermal tolerance
3975	Dolédec & Statzner, 2008	2008	10.1111/j.1365-2427.2007.01924.x	species	genus	Macroinvertebrates	0	1	0	Europe	1	0	0	response	no	1	1	0	0	0	1	1	Maximal size; Descendants per cycle; Voltinism; Maximal size; Food; Respiration; Voltinism; Reproductive cycles per individual; Reproductive method; Parental care; Locomotion & attachment
3976	Mason et al.; 2008	2008	10.1111/j.1365-2656.2007.01350.x	species	genus	Pisces	0	1	0	France	1	0	0	response	no	1	0	1	0	0	0	1	Swimming behavior; position in the water column (Ratio of maximum body depth to standard length; Ratio of maximum body depth to body width; Caudal peduncle length; Ratio between caudal peduncle depth and peduncle width caudal; proportion of the caudal fin; proportion of the pectoral fin; position of the pectoral fin: relationship between the distance between the top of the body and the insertion …
3984	SCHMITZ OJ, 2008, SCIENCE	2008	10.1126/science.1152355	species	order	Araneae	1	0	0	United States of America	0	0	1	effect	no	1	0	0	0	0	0	0	hunting mode
3988	Frédérich et al., 2008	2008	10.1002/jmor.10586	species	family	Pomacentridae	0	1	0	French Polynesia;Madagascar	0	1	0	effect	yes	1	0	0	0	0	0	0	Trophic morphology (neurocranium; braces and operculum; mandible; premaxillary)
3989	WALKER SC, 2008, OIKOS	2008	10.1111/j.2007.0030-1299.16171.x	species	class	Aves	1	0	0	United States of America	0	0	1	undefined	no	1	0	0	0	0	0	0	Foraging behavior
4004	Sheehan et al. 2008	2008	10.1016/j.ejsobi.2007.09.004	species	phylum	Annelida	1	0	0	Ireland	0	0	1	effect	no	1	0	1	0	0	0	0	functional groups (endogeic; epigeic; anecic)
4010	Halpern & Floeter (2008)	2008	10.3354/meps07553	species	class	Pisces	0	1	0	Atlantic Ocean	0	1	0	response	no	1	0	1	0	0	0	0	maximum body size;maximum depth; maximum length; feeding group
4012	Lidgard (2008)	2008	10.3354/meps07322	species	phylum	Bryozoa	0	0	1	Global	0	1	0	response	no	1	0	0	0	0	0	0	diet; size; loco; feed
4032	PETCHEY OL, 2007, J ANIM ECOL	2007	10.1111/j.1365-2656.2007.01271.x	species	class	Aves	0	1	0	England	0	0	1	undefined	no	1	1	1	0	0	0	0	body mass; reproductive output; diet; foraging method; foraging substrate; foraging period
4039	RESETARITS WJ, 2007, FUNCT ECOL	2007	10.1111/j.1365-2435.2007.01282.x	species	class	Anura	1	0	0	United States of America	1	0	0	response	yes	0	1	0	0	1	0	0	development rate; biomass
4040	Mason et al. 2007	2007	10.1007/s00442-007-0727-x	species	class	Pisces	1	0	0	France	1	0	0	response	no	1	0	1	0	0	0	0	ratio of maximal body depth to standard length; caudal peduncle length; ratio of caudal peduncle depth to caudal peduncle width; aspect ratio of the caudal fin; eye diameter; eye position; gill raker depth; orientation of the mouth; oral gape; barbel length; ratio of gut length to standard length; ratio between stomach length and standard length
4042	Barnett e Beisner, 2007	2007	10.1890/06-1056.1	species	phylum	Arthropoda	0	1	0	Canada	1	0	0	response	no	1	0	1	0	0	1	0	Adult body size; CV of adult body size; Habitat; Trophic group; Feeding type
4053	PERNER J, 2007, AGRIC ECOSYST ENVIRON	2007	10.1016/j.agee.2006.09.002	species	phylum	Arthropoda	1	0	0	Germany	0	0	1	response	no	1	0	0	0	0	0	0	Functional groups
4058	Heino et al., 2007	2007	10.1111/j.2007.0906-7590.04894.x	species	phylum	Macroinvertebrates	0	1	0	Finland	1	0	0	response	no	1	0	1	0	0	0	0	Feeding groups (shredders; gatherers; filterers; scrapers; piercer-herbivores; and predators); Habit trait groups (burrowers; climbers; clingers; divers; sprawlers; and swimmers)
4065	Mouillot et al.; 2007	2007	10.1016/j.ecss.2006.08.022	species	genus	Pisces	0	1	0	France	0	1	0	response	no	1	0	1	0	0	0	0	Diet (for example; herbivore vs carnivore); Habitat (for example; pelagic vs benthic); Feeding mode (for example; particulate vs filter feeders)
4073	Bello et al. 2007	2007	10.1556/ComEc.8.2007.2.3	species	order	Hymenoptera	1	0	0	Switzerland	0	0	1	response	no	1	1	1	0	0	0	0	tongue length (short; long); sociality status (solitary bees; social; with variable behavior); flight season start (month); voltinism (number of generations per year; ie; univoltine; bivoltine or multivoltine); inter-tegula distance (ITD; distance between the two insertion points of the wing)
4078	Tomanova & Usseglio-Polatera (2007)	2007	10.1127/1863-9135/2007/0170-0243	genus	order	Macroinvertebrates	0	1	0	Bolivia	1	0	0	response	no	1	0	1	0	0	1	0	food; feeding habits; respiration; maximum body size; body flexibility; body form; specific adaptation to flow constraints; mobility and attachment to substratum
4079	BECHE LA, 2007, FUNDAM APPL LIMNOL	2007	10.1127/1863-9135/2007/0169-0001	multi	class	Macrobenthos	0	1	0	United States of America	1	0	0	response	no	1	1	1	1	1	1	1	body size; body shape; body armoring; voltinism; reproduction; parental care; adult longevity; resistance; attachment; respiration; dispersal; feeding habitat; food eaten
4087	EHRNSTEN E ET AL	2019	10.1016/j.seares.2006.08.002	species	class	Polychaeta	1	0	0	North Sea	0	1	0	response	no	1	0	1	0	0	0	0	trophic guild; mobility guild
4088	COMPTON TJ, 2007, MAR ECOL -PROG SER	2007	10.3354/meps07067	species	class	Bivalvia	0	1	0	Australia	0	1	0	response	no	1	0	0	0	0	0	0	Feeding morphology
4090	DE JUAN S, 2007, MAR ECOL -PROG SER	2007	10.3354/meps334117	species	phylum	Macroinvertebrates	1	0	0	Mediterranean Sea	0	1	0	response	no	1	0	1	0	0	0	0	motility; position; feeding type; vulnerability; body design
4091	NORLING K, 2007, MAR ECOL -PROG SER	2007	10.3354/meps332011	species	superphylum	Macrobenthos	1	0	0	Baltic Sea	0	1	0	effect	no	1	1	1	0	0	0	0	burrowing; predator; gallery builder; deposit feeder
4093	Varela et al., 2007	2007	-	order	order	Macroinvertebrates	1	0	0	Bogota	0	0	1	effect	no	1	0	0	0	0	0	1	Detritivores; Litter transformers; Herbivores; Predators; Detritivores; Ecosystem engineers
4100	Poff et al., 2006	2006	10.1899/0887-3593(2006)025[0730:FTNONA]2.0.CO;2	genus	order	Insecta	0	0	1	North America	1	0	0	both	no	0	1	0	0	0	1	1	Life's history; Morphological; Mobility
4102	Ernst et al. 2006	2006	10.1016/j.biocon.2006.05.028	species	family	Anura	1	0	0	Ivory Coast;Central Guyana	1	0	1	response	no	1	1	1	0	0	0	0	diel activity; general habitat preference; reproductive activity; reproductive mode; ecomorphological guild
4132	Bremner et al. 2006	2006	10.1016/j.jmarsys.2006.02.004	species	phylum	Invertebrata	1	0	0	United Kingdom	1	0	0	both	no	1	1	1	0	0	0	0	individual/colony size; adult longevity; reproductive method; relative adult mobility; degree of attachment; adult movement; body flexibility; body form; feeding habit; sexual differentiation; sociability; migration; living habit
4142	Blob et al., 2005	2005	10.1111/j.1469-7998.2005.00034.x	species	genus	Pisces	1	0	0	Hawaii	0	1	0	response	no	0	0	0	0	0	0	1	Climbing performance (Climbing bout duration; Climbing speed; %time of motion)
4165	Statzner et al. 2005	2005	10.1111/j.1365-2427.2005.01447.x	genus	phylum	Invertebrata	0	1	0	Europe	1	0	0	response	no	1	1	1	0	0	0	0	maximal size (mm); no of descendants per reproductive cycle; voltinism; no of reproductive cycles per individual; life duration of adults (days); reproductive method; parental care; dispersal potential in the water (m); locomotion and attachment to substrate; body flexibility; body form; feeding habits; food (type and size in mm); respiration technique of aquatic stages
4170	BLACKBURN TM, 2005, ECOLOGY	2005	10.1890/04-1847	species	class	Mammalia	0	0	1	Global	0	0	1	effect	no	1	1	1	0	0	1	0	diet; daily activity; reproductive trait; body mass;
4179	Heino (2005)	2005	10.1111/j.1365-2427.2005.01418.x	genus	order	Macroinvertebrates	0	1	0	Finland	1	0	0	response	no	1	0	1	0	0	0	0	habitat preference(burrowers; climbers; clingers; divers; sprawlers; swimmers); feeding group (shredders; gatherers; filterers; scrapers; piercers; predators); habitat preference (burrowers; climbers; clingers; divers; sprawlers; swimmers)
4180	MOUILLOT D, 2005, OECOLOGIA-a	2005	10.1007/s00442-005-0151-z	species	class	Pisces	1	0	0	France	0	1	0	undefined	no	1	0	1	0	0	0	0	Diet; Prey capture; Position in the water column
4187	DEVIN S, 2005, HYDROBIOLOGIA	2005	10.1007/s10750-004-8771-6	genus	class	Macrobenthos	0	1	0	France	1	0	0	both	no	1	1	1	0	0	0	0	feeding habits; respiration mode; maximal size; life cycle duration; reproductive cycles per year; salinity preferencdum
4200	Micheli & Halpern (2005)	2005	10.1111/j.1461-0248.2005.00731.x	species	order	Invertebrata	1	0	0	California	0	1	0	response	no	1	0	0	1	0	0	0	Diet; mobility
4200	Micheli & Halpern (2005)	2005	10.1111/j.1461-0248.2005.00731.x	species	class	Pisces	1	0	0	California	0	1	0	response	no	1	0	0	1	0	0	0	Diet; mobility
4200	Micheli & Halpern (2005)	2005	10.1111/j.1461-0248.2005.00731.x	species	class	Pisces	0	0	1	California	0	1	0	response	no	1	0	0	1	0	0	0	Diet; mobility
4218	Bishop and Myers, 2005	2005	10.1016/j.ecolind.2004.10.001	species	class	Aves	1	0	0	United States of America	0	0	1	response	no	0	0	1	0	0	0	0	functional guilds (migratory status; nest placement; primary habitat; area sensitivity)
4219	BADY P, 2005, FRESHW BIOL	2005	10.1111/j.1365-2427.2004.01287.x	species	phylum	Macroinvertebrates	0	1	0	France	1	0	0	undefined	no	0	1	0	0	0	1	0	Body size; Number of descendants per reproductive cycle; Reproductive cycle; Number of reproductive cycles per individual; Life duration of adults; Reproductive technique; Parental care
4225	Bolam & Whomersley, 2005	2005	10.1016/j.marpolbul.2004.08.006	species	phylum	Macroinvertebrates	0	1	0	England	1	1	0	response	no	1	0	0	0	0	0	0	Trophic groups
4233	HAYBACH A, 2004, LIMNOLOGICA	2004	10.1016/S0075-9511(04)80012-4	species	phylum	Macroinvertebrates	0	1	0	Europe	1	0	0	response	no	1	1	0	0	0	1	0	Size; Number of descendants per reproductive cycle; number of reproductive cycles; life duration of adults; reproductive technique; parental care; dissemination potential; attachment to substrate; body flexibility; body form; feeding habits; food; respiration
4235	SOLAN M, 2004, SCIENCE	2004	10.1126/science.1103960	species	phylum	Macroinvertebrates	1	0	0	Ireland	0	1	0	effect	no	0	0	0	0	0	0	0	Body size; mobility trhough sediment; reworking sediment
4251	Stevens et. al. (2004)	2004	10.1644/BWG-128	species	order	Chiroptera	0	1	0	Paraguay	0	0	1	response	no	1	0	0	0	0	0	0	functional group (aerial insectivores; frugivores; gleaning animalivores; high-flying insectivores; nectarivores; piscivores; sanguinivores)
4252	NAGELKERKEN I, 2004, J SEA RES	2004	10.1016/j.seares.2003.11.002	species	class	Pisces	0	1	0	Curaçao	0	1	0	response	no	1	0	1	0	0	0	0	habitat utilisation; feeding time; food preference
4266	DUMAY O, 2004, J FISH BIOL	2004	10.1111/j.1095-8649.2004.00365.x	species	class	Pisces	0	1	0	France	1	0	0	undefined	no	1	0	1	0	0	0	0	morphological traits
4309	JOHNSON LB, 2003, RIVER RES APPL	2003	10.1002/rra.712	species	phylum	Macroinvertebrates	1	0	0	United States of America	1	0	0	response	no	1	0	1	0	0	0	0	Feeding groups; sprawler; clinger; swimmer
4318	Biles et al.; 2003	2003	10.1016/S0022-0981(02)00525-7	species	genus	Macroinvertebrates	1	0	0	Scotland	0	1	0	effect	no	0	0	0	0	0	0	1	Functional groups
4367	Anthelme et. al. (2001)	2001	10.1016/S0378-1127(00)00574-0	order	phylum	Arthropoda	0	1	0	France	0	0	1	response	no	0	0	0	0	0	1	0	Biomass
4404	Usseglio-Polatera et al., 2000	2000	10.1007/978-94-011-4164-2_12	genus	phylum	Macroinvertebrates	0	1	0	France	1	0	0	undefined	no	1	1	1	1	0	1	0	Maximal size; Life cycle duration; Potential number of reproductive cycles per year; Aquatic stages; Reproduction; Resistance form; Respiration; Locomotion and substrate relation; Food; Feeding habits
4448	OLENIN S, 1999, HYDROBIOLOGIA	1999	10.1023/A:1003511003766	species	superphylum	Macrobenthos	0	1	0	Baltic Sea	0	1	0	both	no	1	0	1	0	0	0	0	feeding status; mobility status; ability to alter ecosystem
4700	HORAK D, NA, J BIOGEOGR	2019	10.1111/jbi.13688	species	class	Aves	1	0	0	Cameroon	0	0	1	response	no	1	0	1	0	0	0	0	Morphological traits (Wing length; Tail length; Bill length; Tarsus length); Body mass
4781	REMESOVA E, NA, EMU	2020	10.1080/01584197.2019.1644183	species	order	Aves	0	1	0	Australia	0	0	1	response	no	0	0	1	0	0	0	0	foraging method; prey attack; foraging substrate; foraging height
5079	Rincon-Aranguri et al., 2019	2019	10.1177/1940082919830832	species	family	Ophidia	0	1	0	Colombia	0	0	1	response	no	1	0	1	0	0	1	1	Foraging strategy; Body length; Habitat preferences
5085	TORMA et al.	2019	10.1016/j.agee.2018.12.004	genus	phylum	Arthropoda	0	1	0	Hungary	1	0	0	response	no	1	0	1	0	0	1	0	body size; dispersal ability; trophic guild; feeding specialization (exclusively for herbivorous true bugs)
5087	Denis et al., 2019	2019	10.1002/ ecs2.2566/full	species	genus	Vertebrata	0	1	0	French Guiana	0	0	1	response	no	1	0	1	0	0	1	1	Acquisition of resources; Social behavior; Use of space for vertebrate species; Body size (size); Body mass (mass); Average group size (GrpSize); HR size; Preferably substrate height (Hgt)
5088	Alexander et al (2019)	2019	10.1007/s10980-019-00786-y	species	class	Aves	0	1	0	South Africa	0	0	1	response	no	1	1	1	0	0	1	0	size; feeding guild; feeding strategy;nesting strategy; habitat speciality; migratory activity
5089	Cresson et al., 2019	2019	10.1016/j.marenvres.2019.02.018	species	class	Pisces	1	0	0	France	0	1	0	response	no	1	0	0	0	0	0	0	Trophic groups
5093	Turney and Buddle, 2019	2019	10.1007/s00442-019-04346-8	species	family	Araneae	1	0	0	Canada	0	0	1	effect	no	1	0	0	0	0	0	0	body size
5095	Raffard et. al. (2018)	2018	10.1002/ece3.4961	species	class	Aves	0	1	0	Europe	1	0	0	response	yes	0	0	0	0	1	1	1	body mass; metabolic rate; excretion
5100	Wells et al. 2018	2018	10.1111/ecog.03886	species	order	Mammalia	0	0	1	Global	0	0	1	effect	no	1	1	1	0	1	0	0	body mass; average longevity; litter size; average number of litters per year; diet breadth; range area; average temperature; average precipitation; latitudinal centroid; habitat
5103	Quitian et al. 2018	2018	10.1111/1365-2435.13255	species	order	Aves	1	0	0	Ecuador	0	0	1	response	no	1	0	1	0	0	0	0	bill length; bill width; body mass; Kipp's inde (the distance from the tip of the first secondary to the wing tip divided by wing length);
5188	Tuya et al.	2018	10.1071/MF17233	multi	class	Pisces	0	1	0	Democratic of São Tomé and Príncipe	0	1	0	response	no	1	1	1	0	0	1	0	trophic niche; maximum body length; body shape; behaviour; habitat association; life history characteristics
5193	Hulot et al., 2000	2000	10.1038/35012591	species	kingdom	Animalia	1	0	0	France	1	0	0	response	no	1	0	0	0	0	1	0	Size; Diet
5573	ROOT-BERNSTEIN M, 2013, BMC RES NOTES	2013	10.1186/1756-0500-6-549	species	class	Aves	1	0	0	Chile	0	0	1	both	no	1	0	0	0	0	0	0	Foraging activity
5577	Tocco et al (2013)	2013	10.1371/journal.pone.0083344	species	order	Coleoptera	1	0	0	Italy	0	0	1	response	no	0	0	1	0	0	0	0	nesting behavior;weight; protoracical leg allometries
5580	FERGNANI P, 2013, MEM INST OSWALDO CRUZ	2013	10.1590/0074-0276130369	species	family	Reduviidae	0	1	0	Americas	0	0	1	response	no	0	0	0	0	0	1	0	morphological traits
5607	HIDASI-NETO J, 2013, PLOS ONE	2013	10.1371/journal.pone.0073431	species	class	Aves	0	1	0	Brazil	0	0	1	undefined	no	1	0	1	0	0	1	0	dietary trait; foraging method; foraging substrate; period of activity; body mass
5625	DOLBETH et al.	2013	10.1016/j.marpolbul.2013.05.001	species	superphylum	Macrobenthos	1	0	0	Portugal	0	1	0	response	no	1	1	0	0	0	0	0	body mass; Life span; Burial depth; Feeding guilds
5628	DIAS ATC, 2013, OECOLOGIA	2013	10.1007/s00442-012-2541-3	species	order	Isopoda	1	0	0	Netherlands	0	0	1	response	yes	0	0	1	0	0	0	0	body size; desiccation resistance; water loss rate
5640	Gossner et. al. (2012)	2012	10.1111/cobi.12023	species	class	Insecta	1	0	0	Germany	0	0	1	response	no	0	0	0	0	0	1	1	Body size; diameter of dead wood in which a species was recorded;decay stage of dead wood; canopy cover
5640	Gossner et. al. (2012)	2012	10.1111/cobi.12023	species	class	Insecta	0	1	0	Europe	0	0	1	response	no	0	0	0	0	0	1	1	Body size; diameter of dead wood in which a species was recorded;decay stage of dead wood; canopy cover
5649	Rudolf & Rasmussen, 2013	2013	10.1890/12-0378.1	species	species	Anax junius	1	0	0	United States of America	1	0	0	effect	yes	0	0	0	0	0	0	0	dry mass
5718	Kellermann et al. 2012	2012	10.1111/j.1558-5646.2012.01685.x	species	order	Diptera	1	0	0	Denmark	0	0	1	response	yes	0	0	1	0	1	0	0	desiccation; cold resistance
5721	Martin (2012)	2012	10.1086/667586	species	class	Pisces	1	0	0	Africa	1	0	0	response	yes	0	1	0	0	0	0	0	Diet;Coloration;body depth; head depth; dorsal tip
5732	SAVAGE C, 2012, PLOS ONE	2012	10.1371/journal.pone.0042708	multi	phylum	Macrobenthos	0	1	0	New Zealand	0	1	0	response	no	1	0	1	1	0	1	1	living position; sediment topographic features; direction of particle movement; motility; feeding behavior; body size; shape and hardness
5741	Villéger et al., 2012	2012	10.1371/journal.pone.0040679	species	order	Pisces	0	1	0	Gulf of Mexico	1	1	0	response	no	1	0	0	0	0	0	1	Food acquisition; Locomotion
5753	COCHRANE SKJ, 2012, J MAR SYST	2012	10.1016/j.jmarsys.2011.12.001	species	phylum	Macroinvertebrates	0	1	0	Barents Sea	0	1	0	response	no	1	0	1	0	0	0	0	Mobility; Feeding mode; Food type; Bioturbation activity
5764	Rufolf (2012)	2012	10.1111/j.1365-2656.2011.01935.x	species	species	Plathemis lydia	1	0	0	Texas	0	0	1	effect	yes	1	0	0	0	0	0	0	Body size
5767	VILLGER S, 2012, MAR ECOL PROG SER	2012	10.3354/meps09610	species	phylum	Macroinvertebrates	1	0	0	France	0	1	0	effect	yes	0	0	0	0	1	1	0	body mass; excretion rate
5817	Ingels et al. 2011	2011	10.1016/j.dsr2.2011.04.002	genus	family	Nematoda	1	0	0	Portugal	0	1	0	response	no	1	0	1	0	0	0	0	trophic groups (selective deposit feeders; non-selective deposit feeders; epistratum feeders; predators/scavengers; chemosynthetic
5823	MEYNARD C;DEVICTOR V;MOUILLOT D;THUILLER W;JIGUET F;MOUQUET N	2011	10.1111/j.1466-8238.2010.00647.x	species	order	Aves	0	1	0	France	0	0	1	response	no	1	1	1	0	0	1	0	body mass; clutch size; life span; aerodynamic index; diet type (vertebrates; invertebrates; plants); foraging method (pursuit; gleaning; pouncing; grazing; digging; scavenging; probing); main foraging substrate (water; mud; ground; vegetation; air); nest location (canopy; ground; hole); migratory status (migratory; non-migratory); activity (diurnal; nocturnal)
5843	MUSTAFA NZA, 2011, RAFFLES BULL ZOOL	2011	59_Issue 2_p181_194_14p	genus	family	Formicidae	1	0	0	Malaysia	0	0	1	undefined	no	0	0	0	0	0	0	1	Functional groups
5871	Barragán et al., 2001	2001	10.1371/journal.pone.0017976	species	subfamily	Insecta	0	1	0	Mexico	0	0	1	response	no	1	0	0	0	0	1	1	Food relocation behavior (telecoprid; paracoprid; endocoprid); Size (small; large); Activity (diurnal; nocturnal); Food preference (coprophage; necrophage; generalist; trophic specialist)
5872	Canning-Clode et al., 2011	2011	10.1371/journal.pone.0018026	species	phylum	Macroinvertebrates	0	0	1	Global	0	1	0	response	no	1	0	1	0	0	1	1	Body size (small; medium; large; very large); Growth form (encrusting; massive; bushy; filamentous); Trophic type (autotroph; suspension feeder; deposit feeder); Modularity (solitary; colonial); Motility (attached)
5891	Lizée et. al. (2011)	2011	10.1016/j.crvi.2010.11.001	species	order	Lepidoptera	1	0	0	France	0	0	1	response	no	1	0	1	0	0	0	0	Larval diet; Over-wintering stage; voltinism
5896	Wahl et al	2011	10.1371/journal.pone.0019514	multi	phylum	Macroinvertebrates	0	0	1	Global	0	1	0	response	no	1	1	1	0	1	0	0	size; growth form; trophic type; functional group
5930	VILLGER S, 2010, ECOL APPL	2010	10.1890/09-1310.1	species	class	Pisces	1	0	0	Mexico	0	1	0	response	no	1	0	1	0	0	0	0	food acquisition; locomotion; ecomorphological traits
5931	HIGGINS CL, 2010, ECOGRAPHY	2010	10.1111/j.1600-0587.2009.05958.x	species	class	Pisces	0	1	0	United States of America	1	0	0	undefined	no	1	1	0	0	0	0	0	life history traits; diet
5941	Ricotta and Moretti, 2010	2010	10.1111/j.1600-0706.2009.18202.x	species	genus	Hymenoptera	1	0	0	Switzerland	0	0	1	both	no	1	1	1	0	0	0	0	nesting specialization; parasitic status; pollen transport; habitat specialization; flower access; feeding specialization; social status; flight phenology; dispersion
6041	Dalerum et al., 2002, Biology letters	2002	10.1098/rsbl.2008.0520	species	order	Carnivora	0	0	1	Global	0	0	1	response	no	1	0	0	0	0	0	0	scavengers;omnivores; bone crushers; bone crackers; stalk and ambush carnivores; ambush and slash carnivores; pursuit carnivores
6049	Fukui et al., 2009	2009	10.3354/esr00156	species	order	Chiroptera	1	0	0	Japan	0	0	1	effect	no	1	0	0	0	0	0	1	Diet; Wing morphology
6086	DE TROCH M, 2008, J SEA RES	2008	10.1016/j.seares.2008.05.005	species	subclass	Copepoda	1	0	0	France	1	0	0	response	yes	1	0	0	0	0	0	0	Feeding
6090	Munoz et al., 2008	2008	10.1093/beheco/arm148	species	species	Aves	1	0	0	Spain	0	0	1	undefined	yes	0	1	0	0	0	0	1	Life history; Resource allocation
6095	Simoes et al. 2008	2008	10.1111/j.1558-5646.2008.00423.x	species	genus	Drosophilidae	1	0	0	Portugal	0	0	1	undefined	yes	0	1	0	0	0	0	0	age of first reproduction; early fecundity; peak fecundity; female starvation resistance
6144	REIZOPOULOU S; NICOLAIDOU A	2007	10.1285/i1825229Xv1n4p1	multi	phylum	Macrobenthos	1	0	0	Italy	0	1	0	response	no	0	0	0	0	0	1	0	body size
6159	FISCHER J, 2007, ECOSYSTEMS	2007	10.1007/s10021-007-9071-6	species	class	Aves	1	0	0	Australia	0	0	1	response	no	1	1	0	0	0	0	0	Body mass; Foraging habit
6180	Schratzberger & Rogers, 2007	2007	10.1016/j.marenvres.2006.10.006	species	phylum	Nematoda	0	1	0	North Sea	0	0	1	response	no	0	1	0	0	0	1	1	Oral morphology; Tail shape; Body size; Body shape; Life history strategy
6195	Varela et al., 2007	2007	S0120-04882007000100009	order	phylum	Arthropoda	1	0	0	Colombia	0	0	1	effect	no	1	0	0	0	0	0	0	Detritivores; Waste transformers; Herbivores; Predators
6317	Michiels & Traunspurger, 2005	2005	10.1007/s00442-004-1700-6	species	phylum	Nematoda	1	0	0	Germany	1	0	0	response	no	1	0	0	0	0	0	0	Bacterial feeders; Epistrate feeders (mainly algal feeders and partly bacterial feeders); Hyphal feeders; Macrophyte feeders; Omnivorous nematodes
6329	HEEMSBERGEN DA, 2004, SCIENCE	2004	10.1126/science.1101865	species	phylum	Macroinvertebrates	1	0	0	Netherlands	1	0	0	effect	no	1	0	0	0	0	0	1	leaf litter mass loss; leaf litter fragmentation; soil respiration; gross nitrate productivity
6385	Chauvat et al.; 2003	2003	10.1007/s00442-003-1310-8	species	order	Collembola	1	0	0	Germany	0	0	1	response	no	0	1	1	0	1	0	0	life forms (epedaphic species; hemiedpics; euedaptic)
6497	Veselý et. al. (2017)	2017	10.1038/s41598-017-17998-4	species	class	Pisces	1	0	0	Czech Republic	1	0	0	both	no	1	0	0	0	0	0	0	feeding group(predators; scavengers; mix)
6498	Mulder e Maas, 2017	2017	10.1186/s12898-017-0145-9	species	phylum	Nematoda	0	1	0	Netherlands	0	0	1	response	no	0	0	0	0	1	1	0	Body mass
6505	RIVADENEIRA MM, 2017, PLOS ONE	2017	10.1371/journal.pone.0187140	species	class	Gastropoda	0	1	0	Pacific Ocean	0	1	0	response	no	1	1	1	0	0	1	0	body size; locomotion; attachment; life-habit; feeding type; larval mode
6516	AUDINO LD, 2017, ECOL APPL	2017	10.1002/eap.1562	species	family	Coleoptera	1	0	0	Brazil	0	0	1	response	no	1	0	1	0	0	1	0	Body size; food relocation habit; diet; period of flight activity
6517	D'ANNIBALE A, 2017, SOIL BIOL BIOCHEM	2017	10.1016/j.soilbio.2017.05.010	species	order	Collembola	1	0	0	Denmark	0	0	1	response	no	1	0	1	0	0	1	0	Morphological traits (number of ocelli; Body size; Body pigmentation; Modified hair or scales; Furca development; Antenna estimated length); Habitat width; Moisture preference; Mouthparts; Vertical habitat preference
6525	NAWROT R, 2017, PROC R SOC B BIOL SCI	2017	10.1098/rspb.2017.0357	species	class	Bivalvia	0	1	0	Red Sea;Mediterranean Sea	0	1	0	response	no	1	1	1	0	0	0	0	Body size; Functional groups (Feeding modes; Substrate)
6527	Sipos et al., 2017	2017	10.1017/S0007485316001085	species	order	Coleoptera	1	0	0	Czech Republic	0	0	1	response	no	1	0	0	0	0	0	1	Food specialization; Wing morphology; Trophic level; Bioindication value
6575	LEUNG JYS, 2017, MAR POLLUT BULL	2017	10.1016/j.marpolbul.2017.01.043	multi	phylum	Macrobenthos	1	0	0	China	0	1	0	both	no	1	1	1	0	0	0	0	maximum body size; longevity; larval development; mobility; body form; attachment; adult habitat; feeding mode
6578	Wolowski et al.; 2016	2016	10.1111/1365-2745.12684	species	genus	Trochilidae	0	1	0	Brazil	0	0	1	both	no	1	0	0	0	0	0	0	Beak length (which reflects accessibility to floral resources); Body mass (which reflects the ability to fly)
6591	ABGRALL C, 2017, FUNCT ECOL	2017	10.1111/1365-2435.12718	species	order	Collembola	1	0	0	France	1	0	0	response	no	1	0	1	1	0	0	0	Leg length; Furca length; Pigmentation; Number of pseudocelli; Number of ocelli; Number of post-antennal organ lobes
6603	Maestri, 2017	2017	10.21425/F59334435	subfamily	order	Rodentia	0	1	0	Neotropical Region	0	0	1	response	no	0	0	0	0	0	1	0	body size; mandible shape; skull shape
6605	LI Y ET AL	2017	10.5846/stxb201605030836	species	class	Pisces	0	1	0	Mexico	0	1	0	response	no	1	0	0	0	0	0	0	trophic group
6609	BISHOP TR, 2017, FRONT BIOGEOGR	2017	10.21425/F59132695	species	family	Formicidae	0	0	1	Global	0	0	1	response	no	0	0	0	0	1	1	0	Thermoregulatory traits; body size
6610	Silva and Teresa, 2017	2017	10.4136/ambi-agua.2093	species	order	Pisces	1	0	0	Brazil	1	0	0	response	no	1	0	0	0	0	0	0	compression index; depression index; relative depth; relative length of caudal peduncle; caudal peduncle compression index; index of ventral flattening; relative area of pectoral fin; aspect ratio of pectoral fin; relative area of caudal fin; relative eye position; relative length of head; relative width of mouth; mouth orientation
6611	Schou et al. 2017	2017	10.1152/ajpregu.00268.2016	species	order	Diptera	1	0	0	Denmark	0	0	1	response	yes	0	1	0	0	1	0	0	egg-to-adult viability; developmental time; heat and cold tolerance
6612	JIANG W, 2017, SHENGTAI XUEBAO ACTA ECOL SIN	2017	10.5846/stxb201510292183	species	class	Macroinvertebrates	0	1	0	China	1	0	0	response	no	1	0	1	0	0	1	0	voltismm; drift; swimming ability; shape; reophily; temperature preference; life habit; trophic habit
6614	SNCHEZ F, 2017, BOL CIENT CENT MUSEOS	2017	10.17151/bccm.2017.21.1.8	species	order	Chiroptera	1	0	0	Colombia	0	0	1	both	no	1	0	0	0	0	0	0	Trophic guilds
6615	CABANA D, 2017, MEDITERR MAR SCI1	2017	10.12681/mms.1844	multi	phylum	Macrobenthos	1	0	0	Greece	0	1	0	response	no	1	1	1	0	0	1	0	mobility; water column position; trophic mode; exoskeleton material; reproduction mode; development mode; body length
6619	LUCHO IR, 2017, THERYA	2017	10.12933/therya-17-463	species	order	Chiroptera	1	0	0	Mexico	0	0	1	response	no	1	0	0	0	0	1	0	dietary habits; biomass; total length; tail length; hind foot length; ear length; forearm length
6621	TORRES VM, 2017, CALDASIA	2017	10.15446/caldasia.v39n2.63071	multi	order	Araneae	0	1	0	Argentina	0	0	1	response	no	1	0	0	0	0	0	0	guilds: forage type
6631	BRANNOCK PM ET AL	2017	10.1016/j.marenvres.2017.07.008	multi	phylum	Nematoda	0	1	0	United States of America	0	1	0	response	no	1	0	0	0	0	0	0	feeding guild
6641	Widenfalk et al., 2016	2016	10.1016/j.soilbio.2016.08.006	species	order	Collembola	1	0	0	Sweden	0	0	1	response	no	0	0	1	0	0	0	1	Body length; Antenna to body ratio; Life form; Moisture preference; Habitat width
6696	MARTIN CH, 2016, EVOLUTION	2016	10.1111/evo.12932	species	genus	Pisces	1	0	0	Bahamas	0	1	0	response	no	1	0	0	0	0	0	0	trophic position; dietary carbon
6697	HERRERA-VALDIVIA E ET AL	2016	10.15517/rbt.v63i3.15852	species	order	Pisces	0	1	0	Mexico	0	1	0	response	no	1	1	1	0	0	1	0	trophic level; trophic guild; reproductive guild; water column position; body shape; mouth type
6698	NUNES CA ET AL	2016	10.1371/journal.pone.0157442	genus	order	Coleoptera	0	1	0	Brazil	0	0	1	response	no	1	1	0	0	0	0	0	food allocation strategies for reproduction; biomass
6719	GURDEK et al.	2016	hdl.handle.net/20.500.12008/24446	species	class	Pisces	1	0	0	Uruguay	0	1	0	undefined	no	0	1	1	0	0	0	0	marine stragglers; marine migrants; estuarine; freshwater species; catadromous species; anadromous species (guilds)
6727	Griffiths et al., 2016	2016	10.1371/journal.pone.0145598	species	genus	Coleoptera	0	1	0	Brazil	0	0	1	response	yes	0	0	0	0	0	0	1	Body mass; back leg length
6728	Bernal et al., 2016	2016	10.1007/s12526-015-0322-z	species	genus	Pisces	0	1	0	Mexico	0	1	0	response	no	1	0	1	0	0	0	1	Habitat; Diet (piscivores; herbivores-detritivores; macro-algal herbivores; sessile invertebrate feeders; mobile invertebrates feeders; om- nivores; and planktivores); Mobility (sedentary; mobile within a reef; highly mobile); Schooling behavior (solitary; small group; 3–20 individuals; medium group; 21–50; large group 51 and higher); Position in the water column (bottom; above the bottom; pelagi…
6729	Fernandes et al. 2016	2016	10.1371/journal.pone.0151958	species	order	Isopoda	1	0	0	Brazil	0	0	1	response	no	0	0	1	1	0	0	0	body length; body width; antenna length; volvation; pigmentation; number of ommatidia; number of mechanoreceptors; type of mechanoreceptors; habit; type of substratum
6735	SYDENHAM MAK, 2016, ECOLOGY AND EVOLUTION	2016	10.1002/ece3.1963	species	superfamily	Anthophila	0	1	0	Norway	0	0	1	response	no	1	0	1	0	0	1	0	foraging behavior; nesting behavior; month of emergence; body size
6741	DOXA A, 2016, ECOL INDIC	2016	10.1016/j.ecolind.2015.10.062	species	phylum	Anthozoa	0	1	0	France	0	1	0	undefined	no	1	1	1	1	0	0	0	Morphology; Reproduction mode; Feeding strategy; Defense; Distribution traits
6750	Johnson & Raguso (2015)	2015	10.1093/aob/mcv137	species	family	Sphingidae	0	1	0	Africa	0	0	1	both	no	1	0	0	0	0	0	0	proboscis length
6755	MOREIRA FWA, 2016, ACTA LIMNOL BRAS	2016	10.1590/S2179-975X0816	multi	phylum	Zooplankton	1	0	0	Brazil	1	0	0	response	no	1	0	0	0	0	0	0	feeding guild; body size class
6757	ERASO-PUENTES LP ET AL	2016	10.25100/socolen.v42i1.6674	species	phylum	Arthropoda	1	0	0	Colombia	0	0	1	response	no	1	0	0	0	0	0	0	feeding guild
6759	BELLEY R, 2016, FRONT MAR SCI	2016	10.3389/fmars.2016.00242	species	phylum	Macroinvertebrates	1	0	0	Canada	0	1	0	effect	no	1	0	1	0	0	0	0	Feeding type; Size; Reworking; Mobility; Habitat
6762	Lasram et al. 2016	2016	10.12681/mms.1373	species	class	Pisces	1	0	0	Tunisia	0	1	0	response	no	1	1	1	0	0	0	0	maximum length; vertical distribution range; preferred habitat types; timing of migration; reproduction events; larvae type; behaviour; diet; semelparity; sex shifts
6778	HANSPACH J ET AL	2017	10.1890/EHS15-0027.1	species	class	Aves	0	1	0	Romania	0	0	1	response	no	1	0	1	0	0	1	0	nest location; diet; foraging technique; body mass
6778	HANSPACH J ET AL	2017	10.1890/EHS15-0027.1	species	order	Lepidoptera	0	1	0	Romania	0	0	1	response	no	1	1	1	0	0	1	0	wing length; egg potential; genrations; egg development time; larva development time; pupa development time; imago lifetime; reproductive strategy; diet; mobility
6791	Lefcheck and Duffy, 2015	2015	10.1890/14-1977.1	species	phylum	Invertebrata	1	0	0	United States of America	1	0	0	effect	no	1	1	1	1	0	0	0	morphology (defense; mobility; mean and maximum biomass; body plan); feeding habits (trophic level); life history; phenology (reproductive mode; month of maximum abundance in the estuary)
6795	Widenfalk et al. 2015	2015	10.1007/s00442-015-3345-z	species	order	Collembola	1	0	0	Netherlands	0	0	1	response	no	0	0	1	1	1	0	0	body size; antenna length to body length ratio; life form; moisture preferenc; habitat width
6800	VALDIVIA N, 2015, PLOS ONE	2015	10.1371/journal.pone.0138582	multi	phylum	Macrobenthos	1	0	0	Antarctica	0	1	0	both	no	1	1	1	0	0	0	1	mobility; dispersal potential; trophic type; growth type; body size
6804	Burns & Shultz (2015)	2015	10.1371/journal.pone.0137181	species	class	Opilliones	0	1	0	North America	0	0	1	response	no	0	1	0	0	0	1	0	reproductive
6810	Sacco et al. 2015	2015	10.1590/1678-476620151053276287	species	order	Aves	1	0	0	Brazil	0	0	1	response	no	1	0	1	0	0	0	0	body mass; diet; foraging substratum; nesting substratum;
6823	ABERHAN M, 2015, PROC NATL ACAD SCI U S A	2015	10.1073/pnas.1422248112	species	phylum	Mollusca	0	1	0	United States of America;Argentina;Antarctica	0	1	0	response	no	1	0	1	0	0	0	0	Modes of life (Mobility level; Feeding mode; Position relative to substrate)
6835	LAMARRE GPA, 2015, NEOTROP ENTOMOL	2015	10.1007/s13744-014-0264-3	species	order	Lepidoptera	1	0	0	French Guiana	0	0	1	undefined	no	0	0	1	0	0	0	0	diel activity
6838	Silva & Hernández, 2015	2015	10.1371/journal.pone.0123030	species	family	Scarabaeidae	0	1	0	Brazil	0	0	1	response	no	1	0	0	0	0	0	1	Food relocation behavior (rollers; tunnelers or dwellers); diet (coprophagous; necrophagous or generalist); activity period (diurnal; nocturnal or diurnal-nocturnal); biomass
6854	Hegyi et al (2014)	2014	10.1111/bij.12412	species	species	Parus major	1	0	0	Hungary	0	0	1	response	yes	0	1	0	0	0	0	0	Plumage
6855	Peiró et. al. (2015)	2015	PANAMJAS_10(4)_273282	species	class	Insecta	1	0	0	Brazil	1	0	0	response	no	1	0	0	0	0	0	0	Feeding group
6861	Mostafavi et al., 2015	2015	10.1016/j.limno.2014.10.006	species	order	Pisces	0	1	0	Iran	0	1	0	response	no	1	1	1	0	0	0	0	Habitat; Production; Trophic
6875	Larrieu et al., 2015, Eur. J. Entomol.	2015	10.14411/eje.2015.083	species	family	Syrphidae	1	0	0	France	0	0	1	response	no	1	0	0	0	0	0	0	feeding behaviour
6911	ZEPPILLI D, 2014, PLOS ONE	2014	10.1371/journal.pone.0115601	species	phylum	Nematoda	1	0	0	North-East Atlantic Ocean	0	1	0	response	no	1	0	0	0	0	0	0	buccal morphology; biomass
6918	Wan Hussin, 2014	2014	-	species	genus	Macroinvertebrates	1	0	0	Malaysia	0	1	0	response	no	1	0	1	0	0	1	0	Size; Mobility; Body form; Feeding habit; Habitat
6930	CHAMBERLAIN SA ET AL	2014	10.1007/s00442-014-3035-2	species	class	Insecta	0	1	0	Canada	0	0	1	undefined	no	1	0	1	0	0	1	1	sociality; nest location; nest type; parasitism; body size
6936	BERKE SK ET AL	2014	10.1371/journal.pone.0101494	genus	class	Bivalvia	0	0	1	Global	0	1	0	response	no	1	1	1	0	1	0	0	feeding mode; substrate relatioships; atachment mode; mobility; body size
6942	Bustamante et al., 2014	2014	10.1016/j.ecss.2014.06.001	species	family	Macroinvertebrates	0	1	0	Spain	0	1	0	response	no	1	0	1	0	0	0	0	Size; Modularity; Growth form; Flexibility; Environmental position; Trophic type
6964	PAKEMAN RJ, 2014, ECOLOGY	2014	10.1890/13-1059.1	species	family	Carabidae	1	0	0	Scotland	0	0	1	response	no	1	1	1	0	0	1	0	Size; Wing morphology; Diet; Life cycle; Activity period; Breeding period; Moisture preference
6967	WERNER P, 2014, AMPHIB REPTILIA	2014	10.1163/15685381-00002953	species	order	Caudata	0	1	0	Switzerland	0	0	1	response	no	0	0	0	0	0	1	0	body size
6984	SUBASINGHE K;SUMANAPALA A	2014	10.13057/biodiv/d150212	species	order	Aves	0	1	0	Sri Lanka	0	0	1	undefined	no	1	0	1	0	0	0	0	hebitat; feeding guilds
7003	Bao et al. 2013	2013	10.1007/s10646-013-1146-x	genus	phylum	Nematoda	1	0	0	China	0	0	1	response	no	1	0	1	0	0	0	0	bacterivores; fungivores; omnivore–carnivores; plant parasites
7010	ROBOVSKA et al.	2014	10.1242/jeb.109991	species	order	Anura	1	0	0	Belgium	1	0	1	response	yes	0	0	1	0	0	0	0	swimming kinematics; habitat
7041	MAZURKIEWICZ M, 2020, SCI REP	2020	10.1038/s41598-020-60889-4	species	phylum	Macroinvertebrates	0	1	0	Norway	1	0	0	response	no	1	0	0	0	0	0	0	Feeding type
7042	ALBOUY C, 2020, SCI REP	2020	10.1038/s41598-019-57280-3	species	class	Mammalia	0	0	1	Global	0	0	1	response	no	1	1	1	0	0	0	0	main diet; foraging depth range; foraging location; fasting strategy; female sexual maturity; weaning; gestation length; interval between litters; breeding sites; social group size; social behavior; adult maximum body mass; sexual dimorphism
7043	Kakouei et al. 2020	2020	10.1038/s41598-020-59107-y	species	order	Macroinvertebrates	1	0	0	Germany	1	0	0	response	no	1	0	1	0	0	0	0	current preference (limnobiont; limnophil; limno- to rheophil; rheo- to limnophil; rheophil; rheobiont; indifferent; unknown); stream zonation preference (upstream; mid- to upstream; mid- to downstream; indifferent; unknown); feeding type (predator; grazer; shredder; gatherer; active filter feeder; passive filter feeder; grazer-shredder; grazer-gatherer; gatherer-shredder; generalist)
7048	HUANG Y, 2020, APPL SOIL ECOL	2020	10.1016/j.apsoil.2020.103611	species	phylum	Macroinvertebrates	1	0	0	China	0	0	1	response	no	1	0	0	0	0	0	0	feeding habits
7049	Stefani et al., 2020, STOTEN	2020	10.1016/j.scitotenv.2020.139902	species	class	Pisces	0	1	0	Italy	1	0	0	response	no	1	1	1	0	0	0	0	Diet preferences (mouth opening-ventral side distance; eye-ventral distance; head lenght; eye diameter; barbel lenght; upper jaw lenght); Habitat preference; speed ability (pectoral fin lenght; ; body depht at the position of the eye; caudal fin lenght; caudal peduncle lenght; body depth; body depth at the insertion of the pectoral fin; insertion of the pectoral fin - dorsal side distance; caudal…
7050	Jiang et al., 2020, STOTEN	2020	10.1016/j.scitotenv.2020.140380	species	class	Pisces	0	1	0	China	1	0	0	undefined	no	1	1	1	0	0	1	0	Maximum body length; Body shape; Habitat preference; Diet patterns; Trophic level; Age at maturation; Length at maturation; Longevity; Growth rate
7051	Zhu et al., 2020, STOTEN	2020	10.1016/j.scitotenv.2020.138906	species	phylum	Macroinvertebrates	0	1	0	China	1	0	0	response	no	0	1	1	0	0	1	0	Voltinism; Occurrence in drift; Swimming ability; Attachment; Shape; Size and maturity
7054	Kuczy?ska-Kippen et al., 2020, Ecological Indicators	2020	10.1016/j.ecolind.2020.106629	species	phylum	Zooplankton	0	1	0	Poland;Croatia	1	0	0	effect	no	1	0	1	0	0	0	0	functional feeding groups
7056	Magliozzi et. al. (2020)	2020	10.1007/s00027-020-00745-9	genus	genus	Invertebrata	1	0	0	United Kingdom	1	0	0	response	no	0	1	0	0	0	1	0	adaptations to environmental pressures
7057	WILSON S, 2020, AGRIC ECOSYST ENVIRON	2020	10.1016/j.agee.2020.107052	species	class	Aves	0	1	0	Canada	0	0	1	response	no	1	1	1	0	0	1	0	migratory status; diet; foraging strata; habitat; nest location; body size
7059	Spinelli et al., 2020	2020	10.1016/j.jmarsys.2020.103398	species	family	Zooplankton	1	0	0	Argentina	0	1	0	both	no	0	0	0	0	0	1	0	standard length; upper jaw length; mouth gape
7060	Jac at al., 2020, Ecological Indicators	2020	10.1016/j.ecolind.2020.106631	genus	class	Macrobenthos	0	1	0	Gulf of Lion;Eastern Coast of Corsica, English Channel;Southern North Sea	0	1	0	response	no	0	0	1	0	0	0	0	position of organisms in the sediment; feeding mode; mobility capacity; adult size; fragility of the structure of organisms
7061	DZERALD O, 2020, SCI TOTAL ENVIRON	2020	10.1016/j.scitotenv.2020.139467	species	family	Pisces	0	1	0	France	1	0	0	response	no	1	1	0	0	1	1	0	physiology; life history strategy; diet specialization; morphology; reproductive behavior
7064	da Silva et al. 2020	2020	10.1016/j.apsoil.2020.103628	species	phylum	Annelida	1	0	0	Europe	0	0	1	both	no	1	0	1	0	0	0	0	epigeics; endogeics; anecics
7065	CHERGUI B, 2020, SCI TOTAL ENVIRON	2020	10.1016/j.scitotenv.2020.139205	species	order	Squamata	0	1	0	Africa	0	0	1	response	no	1	1	1	0	0	1	0	body mass; microhabitat preference; activity pattern; elevation range; diet preference; annual productivity; age sexual maturity; longenvity
7067	Calabrese et. al. (2020)	2020	10.1016/j.ecolind.2020.106408	family	order	Macroinvertebrates	0	1	0	Italy	1	0	0	both	no	0	0	1	0	0	0	0	life cycle (short;long);Habitat Stability;feeding(gatherers/collectors; grazers/scrapers; miners;others; parasites; predators; active filter feeders; passive filter feeders; shredders; xylophagus)
7068	Llanos et al., 2020, Marine Pollution Bulletin	2020	10.1016/j.marpolbul.2020.111365	genus	class	Macrobenthos	1	0	0	Argentina	0	1	0	response	no	0	1	1	0	0	1	0	Depth penetration; Maximum size; Feeding mode; Relative adult mobility; Development mode; Living habitat; Tolerance to pollution
7069	SETUBAL RB, 2020, FRESHW BIOL	2020	10.1111/fwb.13506	species	kingdom	Zooplankton	1	0	0	Brazil	1	0	0	both	no	1	0	1	0	0	1	0	Type of feeding; Method of obtaining the food; Habitat; Body size
7071	SILVA ALL ET AL	2020	10.1111/aec.12879	multi	phylum	Macroinvertebrates	0	1	0	Brazil	1	0	0	both	no	1	0	0	0	0	0	0	feeding group
7076	Saifutdinov et al., 2020	2020	10.1016/j.ejsobi.2020.103208	species	order	Collembola	0	1	0	Russia	0	0	1	response	no	1	0	1	0	0	0	0	Vertical distribution (epiedaphic; hemiedaphic; and euedaphic); Trophic guilds (EPMC – epigeic plant and microorganism consumers; EAMC – epigeic animal and microorganism consumers; HMC – hemiedaphic microorganism consumers and EMC – euedaphic microorganism consumers)
7084	Carrasco-Rueda and Loiselle et al. 2020	2020	10.3390/D12060238	species	family	Chiroptera	1	0	0	Peru	0	0	1	response	no	1	0	1	0	0	0	0	diet (fruit; nectar; invertebrates; terrestrial vertebrates; fish; blood); foraging location (open habitat; over water; above canopy; canopy; subcanopy; understory); foraging method (aerial; gleaning; hover; other); body size (mass; forearm length); masticatory characteristics (greatest length of the skull; condylobasal length; molar tooth row length; breadth across molars; post?orbital constrict…
7085	Rodríguez and Rojas, 2020	2020	10.18257/raccefyn.1085	family	genus	Macroinvertebrates	1	0	0	Colombia	1	0	0	response	no	1	0	0	0	0	0	0	trophic functional groups
7092	SIVADAS SK, 2020, DEEP-SEA RES PART I OCEANOGR RES PAP	2020	10.1016/j.dsr.2020.103250	genus	class	Macrobenthos	0	1	0	India	0	1	0	both	no	1	0	1	0	1	0	0	mobility; bioturbation; protection; feeding position; feeding habit; resource capture
7113	Duarte et al. 2020	2020	10.1007/s10750-019-04171-3	species	phylum	Mollusca	1	0	0	Brazil	1	0	0	response	no	1	1	1	0	1	0	0	body size; feeding strategy; life mode; life span; larval development; fecundity; egg laying
7114	Li et. al. (2019)	2019	10.1111/gcb.14821	genus	phylum	Nematoda	1	0	0	China	0	0	1	response	no	1	0	1	0	0	0	0	Body mass; colonizer-persister; diet (bacterivore; fungivore; herbivore;omnivore; predator)
7115	Privet et al (2020)	2020	10.3390/d12020081	species	family	Araneae	0	1	0	French Guiana	0	0	1	response	no	1	0	0	0	0	0	0	Hunting Guilds
7128	MCGRATH Z, 2020, BIOCONTROL	2020	10.1007/s10526-020-10025-y	species	order	Hymenoptera	0	1	0	New Zealand	0	0	1	response	no	1	1	1	0	0	0	0	Host development; Site of development; Host order; Host stage; Host habitat; Progeny per host; Hyperparasitoid; Morphological traits (Antennae modifications; Ocelli length; Wing classification; Forewing length; Ovipositor morphology; Ovipositor length; Body length; Inter-tegular distance; Mesosoma colour)
7133	PALACIO FX, 2020, IBIS	2020	10.1111/ibi.12732	species	class	Aves	0	0	1	Global	0	0	1	response	no	1	0	0	0	0	0	0	Diet; Foraging stratum
7137	JACOBOSKI LI, 2020, PERSPECT ECOL CONSERV	2020	10.1016/j.pecon.2020.04.001	species	class	Aves	0	1	0	Brazil	0	0	1	response	no	1	0	1	0	0	1	0	Body mass; Diet; Foraging substrate; Nesting substrate
7138	SAIFUTDINOV & KOROBUSHKIN, 2020	2020	10.3906/zoo-2003-24	genus	order	Collembola	0	1	0	Azov and Black Sea coastal areas	0	0	1	response	no	1	0	1	0	0	0	0	Vertical distribution; Feeding preferences
7139	ZWERSCHKE et al.	2020	10.1016/j.marenvres.2019.104793	species	family	Ostreidae	1	0	0	Ireland	0	1	0	undefined	no	0	0	0	0	0	0	1	Total oxydised Nitrogen; Organic carbon
7141	Bolduc et al (2019)	2019	10.1016/j.jglr.2019.12.011	species	phylum	Arthropoda	1	0	0	Canada	1	0	0	response	no	1	0	1	0	0	1	0	Lenght;habitat; swimming capacity; feeding-type ; trophic groups
7141	Bolduc et al (2019)	2019	10.1016/j.jglr.2019.12.011	species	phylum	Arthropoda	1	0	0	Canada	1	0	0	response	no	1	0	1	0	0	1	0	Lenght;habitat; swimming capacity; feeding-type ; trophic groups
7143	JACQUEMIN F, 2020, PLOS ONE	2020	10.1371/journal.pone.0235890	species	superfamily	Anthophila	1	0	0	Belgium	0	0	1	response	no	1	0	0	0	0	0	0	Intergular distance; Tongue length; Sociality; Duration of flight period; Nesting behaviour; Lecty trait
7144	SANTOS AMC, 2020, GLOBAL ECOL BIOGEOGR	2020	10.1111/geb.13148	species	class	Mammalia	0	1	0	Europe	0	0	1	response	no	1	0	1	0	0	1	0	body mass; diet; habitat; activity period
7148	ZHANG Q, 2020, ECOLOGY	2020	10.1002/ecy.3124	species	class	Aves	0	1	0	China	0	0	1	response	no	1	1	1	0	0	1	1	dietary guild; vertical stratum; habitat specificity; breeding period; nest height; clutch size; body mass; bill length; tarsus length; dispersal ability
7149	CHEN Q, 2020, APPL ECOL ENVIRON RES	2020	10.15666/aeer/1803_44354448	species	phylum	Macroinvertebrates	1	0	0	China	1	0	0	response	no	1	0	0	0	0	0	0	Feeding groups
7150	Lipinski et al. 2020	2020	10.16373/j.cnki.ahr.190039	species	family	Anura	1	0	0	Brazil	1	0	0	response	no	1	1	1	0	0	0	0	position on the water column; feeding behaviour; position of the eyes; position of oral disc; presence of flagella; body form
7153	Belle & Goedkoop (2020)	2020	10.1007/s10201-020-00624-0	species	family	Chironomidae	0	1	0	Sweden	1	0	0	response	no	1	1	0	0	0	0	0	larval size; emergence season; voltinism; flight period;Feeding habits;Food preference
7169	MORI E, 2019, FRONT ECOL EVOL	2019	10.3389/fevo.2019.00477	species	phylum	Vertebrata	0	1	0	Italy	0	0	1	response	no	1	0	0	0	0	1	0	Body mass; Diet
7180	Davis and Moyle, 2019	2019	10.1186/s12862-019-1536-7	species	order	Diptera	0	1	0	United States of America	0	0	1	response	yes	0	0	0	0	1	0	0	desiccation resistance; UV resistance; pigmentation
7182	YEAGER LA, 2019, J ANIM ECOL	2019	10.1111/1365-2656.13067	multi	phylum	Macrobenthos	0	1	0	United States of America	0	1	0	both	no	1	1	1	0	0	1	0	trophic mode; microhabitat use; reproductive mode; larval development mobility; maximum body size
7189	EGGENBERGER H;FREY D;PELLISSIER L;GHAZOUL J;FONTANA S;MORETTI M	2019	10.1111/1365-2656.13051	species	order	Hymenoptera	0	1	0	Europe	0	0	1	response	no	0	0	0	0	0	1	1	intertegular distance; proboscis length; fore wing length; corbicula length
7191	ZOU Y, 2019, DIVERSITY DISTRIB	2019	10.1111/ddi.12964	species	family	Coleoptera	0	1	0	China	0	0	1	response	no	1	0	1	0	0	0	0	Trophic guilds (chiefly carnivorous; chiefly non?carnivorous); Body size
7197	NEVALAINEN L, 2019, WATER	2019	10.3390/w11102008	species	order	Cladocera	1	0	0	Finland	1	0	0	response	no	1	0	1	0	0	1	0	Body size; Body shape; Feeding; Habitat
7207	Pereira et al., 2019	2019	10.1007/s10530-019-01996-w	species	genus	Pisces	0	1	0	Brazil	1	0	0	response	no	1	0	0	0	0	0	1	Mean body length (cm); Mean body weight (g); Body shape (Depressed; Fusiform; Sagittiform); Vertical habitat (Benthopelagic; Demersal; Pelagic); Horizontal habitat (Channel; Lagoon; River); Hunting behavior (Ambusher; Pursuit; Tracing); Mouth position ( Almost-terminal; Superior; Sub-terminal; Terminal); Daily habitat (Diurnal; Nocturnal); Eye position (Dorsal; Lateral); Body height; Head width; …
7208	PERALTA G, 2019, OECOLOGIA	2019	10.1007/s00442-019-04456-3	species	phylum	Nematoda	1	0	0	New Zealand	0	0	1	response	no	1	1	0	0	0	0	0	Functional guilds (life strategies; feeding preferences)
7214	Pereira et al., 2019, Mastozoología Neotropical	2019	10.31687/saremMN.19.26.1.0.09	species	order	Chiroptera	1	0	0	Brazil	0	0	1	response	no	1	0	1	0	0	0	0	Weight; Size; Wing morphology; Dietary specialization
7219	NASCIMENTO E, 2019, PEDOBIOLOGIA	2019	10.1016/j.pedobi.2019.05.002	species	order	Collembola	1	0	0	Portugal	0	0	1	response	no	0	0	1	0	0	1	0	body size; furca length (absent; reduced; fully developed); number of ocelli (0 to 8 ocelli); antennal length; body color (white; creamy; evenly mild colored; evenly intense colored; intensely colored with spots or stripes); hairs or scales (presence or absence)
7223	VACCARO AS, 2019, AVIAN CONSERV ECOLOGY	2019	10.5751/ACE-01293-140101	species	class	Aves	0	1	0	Argentina	0	0	1	response	no	1	1	1	0	0	1	0	foraging substrate; habitat amplitude; diet; body mass; clutch size
7231	JOVEM-AZEVDO D, 2019, J ARID ENVIRON	2019	10.1016/j.jaridenv.2019.01.014	genus	order	Diptera	0	1	0	Brazil	1	0	0	response	no	1	1	1	0	1	1	0	Body size; Feeding groups; Feeding strategy; Habit; Hemoglobin; Pseudopod length; Lauterborn organs; Tubules
7245	Schirmel et al. 2019	2019	10.1111/1744-7917.12528	species	order	Orthoptera	1	0	0	Germany	0	0	1	response	no	0	1	1	0	0	1	0	body size; dispersal ability; potential fecundity; humidity preference
7246	Cai et. al. (2019)	2019	10.1016/j.scitotenv.2018.12.373	species	phylum	Mollusca	0	1	0	China	1	0	0	response	no	0	1	1	0	0	1	1	maximal body size; ratio of shell height to width; respiration; feeding habit; reproduction mode; locomotion; substrate relation
7251	Hidasi-Neto et al., 2019, Pecon	2019	10.1016/j.pecon.2019.02.001	species	class	Mammalia	1	0	0	Brazil	0	0	1	response	no	1	0	0	0	0	0	0	body mass (in grams); diet (vertebrates; invertebrates; foliage; stems and bark; grass; fruits; seed; flowers; nectar and pollen; roots and tubers; presence/absence); habit (aquatic; fossorial; ground dwelling; above-ground dwelling; aerial; presence/absence); activity period (cathemeral; crepuscular; diurnal; nocturnal; presence/absence)
7253	Xu et al., 2019, Journal of Fisheries of China	2019	10.11964/jfc.20180511303	species	class	Animalia	1	0	0	China	0	1	0	response	no	0	0	1	0	0	0	0	mean body size
7256	Franzo & Negro, 2019	2019	10.1016/j.marenvres.2019.02.015	genus	family	Nematoda	0	1	0	Italy	1	0	0	response	no	1	1	0	0	0	1	0	Feeding type; life history; tail shape; body length; shape
7263	Liere et al. 2019	2019	10.1093/jue/juz014	species	family	Coccinellidae	1	0	0	United States of America	0	0	1	both	no	1	1	1	0	0	0	0	diet; specialization; origin; voltinism; body size
7264	Vijapure et al., 2019	2019	10.1016/j.marenvres.2018.12.007	species	order	Macroinvertebrates	0	1	0	India	0	1	0	response	no	1	0	1	0	0	1	1	Feeding mode; Motility; Body size; Bioturbation; Habitat
7271	PARISI F, 2019, FOR ECOL MANAGE	2019	10.1016/j.foreco.2018.10.040	species	order	Coleoptera	1	0	0	Italy	0	0	1	response	no	1	0	0	0	0	0	0	trophic category
7276	DE OLIVEIRA J, 2019, ACTA AMAZONICA	2019	10.1590/1809-4392201803941	species	class	Aves	1	0	0	Brazil	0	0	1	response	no	1	0	0	0	0	0	0	body mass; bill length; bill width; bill height; tarsus length; hallux length
7285	KOCH EBA, 2019, TURK J ZOOL	2019	10.3906/zoo-1811-7	species	family	Formicidae	0	1	0	Brazil	0	0	1	undefined	no	1	0	1	0	0	0	0	functional groups
7286	MORELLI F, 2019, EUR J ECOL	2019	10.2478/eje-2018-0014	species	class	Aves	1	0	0	Poland	0	0	1	response	no	1	0	0	0	0	0	0	Food type; Behaviour's in acquiring food; Substrate from which food is taken; Period of day during foraging
7288	Espejo & Morales, 2019	2019	10.15446/caldasia.v41n1.71272	species	order	Aves	1	0	0	Colombia	0	0	1	response	no	1	0	0	0	0	0	0	diet
7289	Paina e Melão, 2018	2018	10.23818/limn.38.17	species	phylum	Zooplankton	0	1	0	Brazil	1	0	0	response	no	1	1	1	0	0	0	1	body length; Trophic group; Feeding type; Type of reproduction; Food size range; Habitat; Number of reproductions per flood period; Duration of embryonic development
7290	Franco e Pereira, 2019	2019	10.4257/oeco.2019.2302.05	species	family	Aves	1	0	0	Brazil	0	0	1	response	no	1	0	0	0	0	0	0	diet type (omnivore; insectivore; nectarivore; granivore; frugivore; carnivore); morphological traits
7305	VAN K R;LEP J;VERMEULEN R;DE B F	2019	10.1002/ecy.2748	species	order	Coleoptera	0	1	0	Netherlands	0	0	1	response	no	1	0	0	0	0	1	1	Body length; relative femur length; relative antenna length; relative eye width; wing morph; food preference
7307	SAIFUTDINOV RA ET AL	2018	10.1016/j.geoderma.2017.07.021	species	superorder	Collembola	0	1	0	Russia	0	0	1	response	no	0	1	1	0	0	0	0	vertical distribution; reproduction type
7308	Lopes et al.; 2018	2018	10.1038/s41598-018-34556-8	species	genus	Mollusca	1	0	0	Portugal	1	0	0	effect	no	0	0	0	0	0	0	1	Functional characteristics related to bioturbation activity
7309	Vanhee & Devigne (2018)	2018	10.1038/s41598-018-36315-1	species	order	Collembola	0	1	0	France	0	0	1	response	no	0	0	1	0	0	0	0	habitat preference
7312	STERZYSKA M, 2018, FOR ECOL MANAGE	2018	10.1016/j.foreco.2018.07.033	species	superorder	Collembola	1	0	0	Poland	0	0	1	response	no	1	0	1	0	0	1	1	morphology based life form
7322	ZHAO Q, 2018, SCI TOTAL ENVIRON1	2018	10.1016/j.scitotenv.2018.05.347	family	phylum	Macroinvertebrates	0	1	0	China	1	0	0	response	no	1	0	0	0	1	0	1	physiological sensitivity; feeding group; respiration mode
7323	JOYCE M, 2018, LANDSC URBAN PLANN	2018	10.1016/j.landurbplan.2018.07.006	species	class	Aves	0	1	0	Australia	0	0	1	response	no	1	1	0	0	0	0	0	feeding guild; nesting behavior; body size
7377	Coelho et al., 2018	2018	10.3161/15081109ACC2018.20.1.009	species	order	Chiroptera	1	0	0	Brazil	0	0	1	response	no	1	0	1	0	0	1	0	Weight; Feeding guild; Aspect ratio (ratio between wing span and width); Type of shelterused
7380	NASI F ET AL	2018	10.1016/j.marenvres.2018.03.002	species	class	Polychaeta	0	1	0	Ionian Sea;Adriatic Sea	0	1	0	response	no	1	1	1	0	0	0	0	adult longevity; reproductive frequency; mechanism development; larval environmental development; adult mobility; adult movement; adult feeding habitat
7443	ZHANG D, 2018, BIODIVERS SCI	2018	10.17520/biods.2017263	species	class	Pisces	1	0	0	China	1	0	0	response	no	1	0	1	0	0	0	0	diet; body size
7454	Frelat et al (2018)	2018	10.1093/icesjms/fsy027	species	class	Pisces	0	1	0	Baltic Sea	0	1	0	response	no	1	1	1	0	0	1	0	Trophic level; maximum length; mean fecundity; shape pf the caudal fin; body shape; diet; habitat; reproduction
7458	Stanska et al., 2018, Pol. J. Environ. Stud	2018	10.15244/pjoes/75806	species	genus	Alopecosa	1	0	0	Poland	0	0	1	response	no	0	0	0	0	0	1	0	Body size
7462	DE FRAGA R, 2018, PEERJ	2018	10.7717/peerj.5628	species	order	Serpentes	0	1	0	Brazil	0	0	1	response	no	1	1	1	1	0	0	0	Body length; Tail length; Diameter of the eye; Size of offspring; Habitat; Period of activity; Foraging mode; Diet; Defensive behavior; Reproductive mode
7465	FARSKA J	2013	10.2478/s11756-013-0168-4	species	subclass	Collembola	1	0	0	Czech Republic	0	0	1	response	no	0	0	1	0	0	0	0	life forms (epedaphic; hemiedaphic; euedaptic)
7465	FARSKA J	2013	10.2478/s11756-013-0168-4	species	suborder	Oribatida	1	0	0	Czech Republic	0	0	1	response	no	1	0	0	0	0	0	0	Feeding groups
7466	SEMPRUCCI F	2018	10.1016/j.marenvres.2018.02.001	genus	phylum	Nematoda	1	0	0	Indian Ocean	0	1	0	response	yes	1	0	0	0	0	1	0	trophic guild; amphideal shape; cuticle morphology; tail shape; life strategy
7467	GREZ AA	2019	10.1016/j.ufug.2019.01.002	species	family	Coleoptera	0	1	0	Chile	0	0	1	response	no	1	0	1	0	0	1	0	diet; body size; habitat specialization
7469	HAJEK AE	2017	10.3897/neobiota.36.14953	species	genus	Hymenoptera	1	0	0	United States of America	0	0	1	response	yes	0	1	1	1	0	1	0	adult size; weight of venon gland; voltinism; tree species use
7470	GOBBI M	2015	10.1080/00379271.2015.1060008	species	family	Coleoptera	0	1	0	Italy	0	0	1	response	no	1	1	0	0	0	1	0	wing morphology; diet; breeding season; length
7471	KIRKPATRICK L	2018	10.1002/ece3.4581	species	order	Lepidoptera	0	1	0	Scotland	0	0	1	response	no	1	1	0	0	0	0	1	larval host plant preference; larval specialism; overwintering stage; wingspan
7472	CHEN TW	2017	10.1002/ece3.3472	species	subclass	Collembola	1	0	0	Germany	0	0	1	response	yes	1	0	0	0	1	0	0	fat acid composition
7473	SRINIVAS T	2020	10.3389/fmars.2020.589195	multi	order	Amphipoda	1	0	0	Arabian Sea	0	1	0	response	no	1	1	1	0	0	0	0	mobility; habitat; feeding mode; bioturbation; size
7475	BROUSSEAU PM	2018	10.1111/1365-2435.12943	species	order	Coleoptera	0	1	0	Canada	0	0	1	effect	no	1	0	0	0	0	0	0	body length; biting force; mandibular gape; eye size; mandible length; terebra length; absorpition section of mandible; apical tooth of mandible
7476	MIDDLETON-WELLING J	2018	10.1111/1365-2435.13082	species	order	Lepidoptera	0	1	0	United Kingdom	0	0	1	response	no	1	1	1	0	0	1	0	myrmecophily; biotope use; hilltopping; mate choice strategy; mudpuddling; overwintering stage; patrolling; perching; host plant number; wingspan size; flight period start month; number of generations; number of biotopes occupied; host plant specificity
7479	JOIMEL S	2018	10.1016/j.ecoleng.2017.12.002	species	subclass	Collembola	0	1	0	France	0	0	1	response	no	0	1	0	0	0	1	1	body shape; pigmentation type; reproduction type; visual organ; furca length; body length
7481	TAILLEFER AG	2012	10.1007/s10841-011-9403-x	multi	order	Diptera	0	1	0	Canada	0	0	1	response	no	1	0	0	0	0	1	0	size class; trophic group
7482	DE SMEDT P	2018	10.1007/s10980-017-0607-7	species	order	Isopoda	0	1	0	Europe	0	0	1	response	no	0	1	1	0	0	0	0	dessication resistance
7482	DE SMEDT P	2018	10.1007/s10980-017-0607-7	species	class	Diplopoda	0	1	0	Europe	0	0	1	response	no	0	1	1	0	0	0	0	dessication resistance
7483	SRINIVAS T	2019	10.1016/j.rsma.2019.100532	multi	order	Amphipoda	0	1	0	Arabian Sea	0	1	0	response	no	1	0	1	0	0	0	1	feeding behavior; lifestyle; sensitivity to contamination
7487	AGUILERA VM	2019	10.1371/journal.pone.0209823	species	species	Copepoda	1	0	0	Eastern South Pacific	0	1	0	response	yes	0	1	0	0	0	1	0	body size; egg production; egg size; growth
7488	MAGURA T	2017	10.1016/j.foreco.2016.10.056	species	order	Coleoptera	1	0	0	Hungary	0	0	1	response	no	1	1	1	0	0	0	0	body size; wing morphology; mode of overwintering; daily activity; diet; habitat affinity; humidity preference
7489	CORNWELL LE	2018	10.1093/plankt/fby007	species	genus	Copepoda	1	0	0	English Channel	0	1	0	response	yes	0	1	0	0	0	0	0	body size; egg production
7490	CHEN YT	2018	10.1093/aesa/say003	species	species	Coleoptera	1	0	0	Taiwan	0	0	1	response	yes	0	0	0	0	0	1	0	body shape
7491	JOIMEL S	2019	10.1007/s11252-019-00843-z	species	subclass	Collembola	0	1	0	France	0	0	1	response	no	0	1	0	0	0	1	1	body shape; body length; furcula length; pigmentation; post antennal organ; visual organ; reproduction type; scales
7492	COPILAS-CIOCIANU D	2017	10.1093/zoolinnean/zlw031	species	genus	Amphipoda	0	1	0	Europe	1	0	0	response	yes	1	0	1	0	0	0	0	body size; body shape; appendix length; gnathopod
7493	CHOO J	2020	10.1007/s10531-019-01879-5	multi	superfamily	Coleoptera	1	0	0	Venezuela	0	0	1	response	no	0	1	1	0	0	1	0	activity period; body size; nesting strategy
7499	PECHEUR E	2020	10.7717/peerj.8094	species	family	Coleoptera	0	1	0	Belgium	0	0	1	response	no	1	1	1	0	0	0	0	size class; wing type; diet; breeding period
7500	NOLTE D	2017	10.1016/j.biocon.2017.06.038	species	family	Coleoptera	0	1	0	Europe	0	0	1	response	no	1	1	1	0	0	0	0	body size; hind wing morphology; geographic range size; habitat specialization; breeding season; trophic level; hibernation stage
7501	PEREZ-SANCHEZ D	2020	10.1093/ee/nvaa045	species	order	Coleoptera	0	1	0	Spain	0	0	1	response	no	1	1	1	0	0	0	1	body length; robustness; antenna length; eye surface; number of active months; mean temperature of adult activity; feeding guild
7502	JANSSEN P	2017	10.1016/j.biocon.2016.11.021	multi	order	Coleoptera	0	1	0	France	0	0	1	response	no	1	0	1	0	0	0	0	body size; body diameter; decay stage of deadwood; canoy cover of forest
7505	DE SMEDT P	2018	10.1016/j.ejsobi.2017.12.002	species	order	Isopoda	0	1	0	Europe	0	0	1	response	no	0	0	1	0	0	0	0	desiccation resistance
7506	MAUAD M	2017	10.1051/limn/2016032	multi	order	Diptera	1	0	0	Argentina	1	0	0	response	no	0	0	0	0	0	1	0	head shape; head length; body length;
7513	KUZNETSOVA N	2018	10.1007/s10342-018-1132-1	species	subclass	Collembola	1	0	0	Russia	0	0	1	response	no	0	0	1	0	0	1	0	life form; body size; eyes; body color; biotopic preferendum; moisture preference
7516	SUMMERVILLE KS	2014	10.1111/afe.12035	species	order	Lepidoptera	1	0	0	United States of America	0	0	1	response	no	1	0	0	0	0	0	0	feeding guild;
7518	DOU Y	2019	10.7717/peerj.7198	multi	subclass	Collembola	1	0	0	China	0	0	1	response	no	0	1	0	0	0	1	1	body length; reproduction type; dispersal; life form
7520	AUDINO LD	2014	10.1016/j.biocon.2013.11.023	species	order	Coleoptera	1	0	0	Brazil	0	0	1	response	no	1	0	1	0	0	1	0	habitat specificity; food relocation habit; diet; diel activity; biomass
7525	MEYER S	2020	10.1016/j.pedobi.2019.150609	species	subclass	Collembola	0	1	0	Switzerland	0	0	1	response	no	0	1	1	0	0	1	0	body size; body shape; life form; vertical distribution; moisture preference; reproduction mode; leg length; furcula length; habitat preference
7526	KRAB EJ	2014	10.1016/j.apsoil.2014.03.007	species	subclass	Collembola	1	0	0	Sweden	0	0	1	response	no	0	0	1	0	0	1	0	moisture preference; vertical stratification preference; body size
7528	GOMEZ-RODRIGUEZ C	2015	10.1111/jbi.12523	multi	order	Coleoptera	0	1	0	Europe	0	0	1	response	no	1	0	1	0	0	1	0	main habitat; trophic specialization; mean size
7531	GE D	2011	10.1098/rspb.2010.1500	multi	family	Coleoptera	0	0	1	Global	0	0	1	response	no	0	0	0	1	0	0	0	metafemoral spring shape
7534	KENYON TM	2016	10.1111/aec.12366	species	order	Coleoptera	1	0	0	Australia	0	0	1	response	no	0	0	0	0	0	1	0	body size; biomass
7535	SALOMAO RP	2019	10.1016/j.ecolind.2019.04.045	species	order	Coleoptera	0	1	0	Brazil	0	0	1	response	no	1	0	0	0	0	0	0	food preference
7538	CARNICER J	2013	10.1111/j.1466-8238.2012.00762.x	species	order	Lepidoptera	0	1	0	Spain	0	0	1	response	no	1	0	1	0	0	0	1	dispersal capacity; flight period length; larval diet breadth; wing length; temperature breadth; aridity breath
7539	LIU Y	2014	10.1007/s10980-014-9987-0	multi	order	Coleoptera	0	1	0	Germany	0	0	1	response	no	1	0	0	0	0	0	0	feeding habits
7542	ISERHARD CA	2019	10.1007/s10531-018-1678-8	species	order	Lepidoptera	0	1	0	Brazil	0	0	1	response	no	1	0	1	0	0	1	0	body size; forewing length; hindwing length; wing trait; diet; use of alkaloids; use of canopy or understory; larval feeding
7544	FERNANDEZ MO	2020	10.1111/geb.13074	species	class	Hydrozoa	0	0	1	Atlantic Ocean	0	1	0	response	no	0	1	1	1	0	1	1	height; diameter; basal arrangement; order of branching; hydrocaulus exoesqueleton; hydrant exoesqueleton; gonophore protection; nematophore; life cycle; sexual reproduction; fertility; coloniality; substratum; number of annulation
7545	KLEISNER K	2012	10.1007/s10682-011-9537-z	species	genus	Coleoptera	0	0	1	Global	0	0	1	response	no	0	0	0	0	0	1	0	elytra length
7546	CHAMBERLAIN D	2020	10.1111/jbi.13792	species	family	Coleoptera	0	1	0	Italy	0	0	1	response	no	0	0	0	0	0	1	0	body length; hind wing development
7548	FONTANETO D	2017	10.1007/s00114-017-1475-3	species	family	Coleoptera	0	1	0	Italy	0	0	1	response	no	0	0	0	0	0	1	0	elytra length; eye length; pronotum length;
7551	HASEGAWA M	2020	10.1111/jeb.13622	species	family	Aves	0	0	1	Global	0	0	1	undefined	no	0	0	0	0	0	1	0	wing length; tail feather length; tail fork length
7554	GOMEZ-CIFUENTES A	2017	10.1007/s10841-017-9964-4	multi	subfamily	Coleoptera	0	1	0	Argentina	0	0	1	response	no	1	0	1	0	0	0	0	food relocation pattern; body length
7556	SPEIGHTS CJ	2019	10.1016/j.fooweb.2019.e00130	species	family	Coleoptera	1	0	0	United States of America	0	0	1	response	no	1	1	0	0	1	0	0	respiration rate; development time; hatching success; weight; consumption
7557	SANDULLI R	2014	10.1080/11250003.2014.952356	multi	phylum	Nematoda	0	1	0	Indian Ocean	0	1	0	response	no	1	0	0	0	0	1	0	buccal cavity; trophic guild
7559	RUSCH A	2013	10.1016/j.agee.2013.05.014	species	family	Coleoptera	0	1	0	Sweden	0	0	1	response	no	1	1	0	0	0	1	1	body size; dispersal; diet; breeding season
7561	REIS F	2016	10.1016/j.ecolind.2015.10.019	multi	subclass	Collembola	0	1	0	Europe	0	0	1	undefined	no	0	1	0	0	0	0	0	presence of eyes; length of furca; scales; thick hair; pigmentation
7564	COULIBALY SFM, 2017,	2017	10.1016/j.apsoil.2017.06.013	multi	subclass	Collembola	1	0	0	France	0	0	1	response	no	0	1	1	0	1	0	0	life form
7566	WINCK BR, 2017,	2017	10.1016/j.apsoil.2016.09.021	multi	subclass	Collembola	1	0	0	Brazil	0	0	1	response	no	0	0	1	1	0	0	1	pigmentation level body; scale; furca development; body size; post antennal organ; trichobotria; antenna length; number of ocelli
7567	CHELINHO S, 2014,	2014	10.1016/j.apsoil.2013.06.009	multi	subclass	Collembola	1	0	0	Portugal	0	0	1	response	no	0	0	0	0	0	1	0	ocelli; antenna length; furca; hairs; scales; pigmentation
7567	CHELINHO S, 2014,	2014	10.1016/j.apsoil.2013.06.009	multi	subclass	Collembola	1	0	0	Brazil	0	0	1	response	no	0	0	0	0	0	1	0	ocelli; antenna length; furca; hairs; scales; pigmentation
7569	ORTEGA-MARTINEZ IJ, 2020,	2020	10.1038/s41598-019-57278-x	species	family	Coleoptera	1	0	0	Mexico	0	0	1	response	no	1	0	1	0	0	0	0	food relocation behavior; activity period; diet type; body length; body width; dorso-ventral length; clypeus length; head length; pronotum length; abdomen length; forelegs length; hindlegs length; wing loading; biomass
7570	CACHERA M, 2017,	2017	10.1002/ece3.2871	species	class	Pisces	0	0	1	Global	0	1	0	undefined	no	1	0	1	0	1	1	0	habitat preference; water column position; trophic level; size max; behavior;
7572	DA SILVA PG, 2019,	2019	10.1111/aec.12749	species	family	Coleoptera	0	1	0	Brazil	0	0	1	response	no	1	0	0	0	0	1	0	food relocation behavior; body size
7574	EDWARDS FA, 2014,	2014	10.1111/acv.12074	species	family	Coleoptera	0	1	0	Borneo	0	0	1	response	no	1	0	1	0	0	1	0	behavioral guild; diel activity; body size; diet breadth; diet preference
7576	MAZON M, 2020,	2020	10.3897/jhr.80.60345	family	order	Hymenoptera	0	1	0	Ecuador	0	0	1	response	no	1	0	0	0	0	0	0	functional groups
7578	DA SILVA PG, 2019, -a	2019	10.1111/aec.12675	species	family	Coleoptera	0	1	0	Brazil	0	0	1	response	no	0	1	1	0	0	1	0	nesting behavior; daily activity; body size
7579	ECKERT S, 2017,	2017	10.1111/icad.12221	species	order	Orthoptera	0	1	0	Germany	0	0	1	response	no	1	1	1	0	0	1	0	body size; dispersal ability; habitat specialist; number of ovarioles; sexual size dimorphism; diet
7581	ROUSSEAU L, 2018,	2018	10.1016/j.foreco.2018.02.017	species	subclass	Collembola	0	1	0	Canada	0	0	1	response	no	0	1	1	0	0	1	0	body length; body shape ratio; relative antennae; leg length; furcula length; ocelli number; body pigmentation level; post-antennal organ; bothriotricha; scales; mouthpart structure; sexual reproduction strategy; microhabitat preference
7581	ROUSSEAU L, 2018,	2018	10.1016/j.foreco.2018.02.017	species	suborder	Oribatida	0	1	0	Canada	0	0	1	response	no	0	1	1	0	0	1	0	body length; body shape ratio; relative sensillus length; relative claw length; claw number; cuticle sclerotization; pteromorphae; mouthpart structure; sexual reproduction strategy; microhabitat preference
7584	MELLIGER RL, 2017,	2017	10.1007/s11252-017-0662-5	species	order	Lepidoptera	1	0	0	Switzerland	0	0	1	response	no	1	0	0	0	0	1	1	body size; dispersal ability; food specialization
7584	MELLIGER RL, 2017,	2017	10.1007/s11252-017-0662-5	species	order	Orthoptera	1	0	0	Switzerland	0	0	1	response	no	1	0	0	0	0	1	1	body size; dispersal ability; food specialization
7586	TONELLI M, 2020,	2020	10.1007/s10841-020-00240-4	species	family	Coleoptera	0	1	0	Italy	0	0	1	both	no	1	0	0	0	0	0	0	biomass; morphological traits; mouthpart traits; bionomical traits
7588	CHAMBERLAIN D, 2015,	2015	10.1111/een.12195	species	family	Coleoptera	0	1	0	Italy	0	0	1	response	no	1	1	1	0	0	0	0	nesting strategy; biomass; prothoracical leg; body size
7595	SOUZA SMAR, 2020,	2020	10.1590/1678-4766e2020027	multi	phylum	Mollusca	1	0	0	Brazil	0	1	0	response	no	1	0	0	0	0	0	0	feeding guild
7605	TSAFACK N, 2019,	2019	10.7717/peerj.6197	species	family	Coleoptera	1	0	0	China	0	0	1	response	no	1	0	0	0	0	0	0	trophic category
7607	SCHWEIGER O, 2007,	2007	10.1111/j.2007.0030-1299.15372.x	species	family	Diptera	0	1	0	Europe	0	0	1	response	no	1	1	1	0	0	1	0	larval microhabitat; larval food; development length; number of generations; migratory status; flight period; body size
7611	GRACA MB, 2017,	2017	10.1111/een.12454	species	order	Lepidoptera	0	1	0	Brazil	0	0	1	response	no	1	0	0	0	0	0	1	wing length; thorax volume; larval diet beadth
7612	BAULECHNER D, 2019,	2019	10.1016/j.biocon.2019.01.005	species	order	Coleoptera	0	1	0	Germany	0	0	1	response	no	1	1	0	0	0	1	0	feeding preferences; larval or adult hibernation; reproduction time; wing morphology; flight ability; body size; eye size; head size
7613	GUERRA ALONSO CB, 2021,	2021	10.1111/een.13004	species	family	Coleoptera	0	1	0	Argentina	0	0	1	response	no	1	0	1	0	0	0	0	body size; sphericity; head area; pronotum width; size of forelegs size of constituent parts; femur area; tibia area; tibia length; tooth width
7625	CARDECCIA A, 2018,	2018	10.1016/j.ecss.2016.02.014	species	species	Ctenophora	0	1	0	Europe	0	1	0	response	no	1	1	1	0	0	0	1	life form; sociability; reproductive frequency; reproductive type; haploid dispersal; diploid dispersal; feeding method; mobility; salinity tolerance range
7625	CARDECCIA A, 2018,	2018	10.1016/j.ecss.2016.02.014	species	subphylum	Crustacea	0	1	0	Europe	0	1	0	response	no	1	1	1	0	0	0	1	life form; sociability; reproductive frequency; reproductive type; haploid dispersal; diploid dispersal; feeding method; mobility; salinity tolerance range
7625	CARDECCIA A, 2018,	2018	10.1016/j.ecss.2016.02.014	species	class	Pisces	0	1	0	Europe	0	1	0	response	no	1	1	1	0	0	0	1	life form; sociability; reproductive frequency; reproductive type; haploid dispersal; diploid dispersal; feeding method; mobility; salinity tolerance range
7625	CARDECCIA A, 2018,	2018	10.1016/j.ecss.2016.02.014	species	subphylum	Tunicata	0	1	0	Europe	0	1	0	response	no	1	1	1	0	0	0	1	life form; sociability; reproductive frequency; reproductive type; haploid dispersal; diploid dispersal; feeding method; mobility; salinity tolerance range
[truncated: 80 more rows]
