# Supplementary material for: Bringing light onto the Raunkiæran shortfall: A comprehensive review of traits used in functional animal ecology
Source: Ecol Evol. 2023 Apr 19;13(4):e10016. doi: 10.1002/ece3.10016 (PMC10115901; doi:10.1002/ece3.10016)
Supplement: Supplementary file 3 — Table S2 [file ECE3-13-e10016-s001.xlsx]

## Sheet: taxon_names
Studied taxon	Low level classification	Higher level classification
Actinopterygii	Pisces	Vertebrata
Aculeata	Arthropoda	Ecdysozoa
Alopecosa	Arthropoda	Ecdysozoa
Amblema plicata	Mollusca	Spiralia
Amphibia	Amphibia	Vertebrata
Amphipoda	Arthropoda	Ecdysozoa
Anax junius	Arthropoda	Ecdysozoa
Anelosimus	Arthropoda	Ecdysozoa
Animalia	Animalia	Animalia
Annelida	Annelida	Spiralia
Anthophila	Arthropoda	Ecdysozoa
Anthozoa	Cnidaria	Cnidaria
Anura	Amphibia	Vertebrata
Anura/Squamata	Vertebrata	Vertebrata
Apinae	Arthropoda	Ecdysozoa
Apis	Arthropoda	Ecdysozoa
Arachnida	Arthropoda	Ecdysozoa
Araneae	Arthropoda	Ecdysozoa
Arthropoda	Arthropoda	Ecdysozoa
Asteroidea	Echinodermata	Echinodermata
Aves	Aves	Vertebrata
Bivalvia	Mollusca	Spiralia
Bos taurus	Mammalia	Vertebrata
Braconidae	Arthropoda	Ecdysozoa
Bryozoa	Bryozoa	Spiralia
Campostoma anomalum	Pisces	Vertebrata
Canidae	Mammalia	Vertebrata
Carabidae	Arthropoda	Ecdysozoa
Carabus	Arthropoda	Ecdysozoa
Carcinus maenas	Arthropoda	Ecdysozoa
Carnivora	Mammalia	Vertebrata
Cassidinae	Arthropoda	Ecdysozoa
Caudata	Amphibia	Vertebrata
Cephalotes	Arthropoda	Ecdysozoa
Chironomidae	Arthropoda	Ecdysozoa
Chiroptera	Mammalia	Vertebrata
Chondrichthyes	Pisces	Vertebrata
Chordata	Vertebrata	Vertebrata
Cichlidae	Pisces	Vertebrata
Cichlinae	Pisces	Vertebrata
Cladocera	Arthropoda	Ecdysozoa
Clitellata	Annelida	Spiralia
Coccinellidae	Arthropoda	Ecdysozoa
Coleoptera	Arthropoda	Ecdysozoa
Collembola	Arthropoda	Ecdysozoa
Copepoda	Arthropoda	Ecdysozoa
Coregonus lavaretus macrophthalmus	Pisces	Vertebrata
Crustacea	Arthropoda	Ecdysozoa
Cuculus canorus	Aves	Vertebrata
Decapoda	Arthropoda	Ecdysozoa
Diaphus	Pisces	Vertebrata
Diplopoda	Arthropoda	Ecdysozoa
Diptera	Arthropoda	Ecdysozoa
Drosophilidae	Arthropoda	Ecdysozoa
Echinodermata	Echinodermata	Echinodermata
Echinoidea	Echinodermata	Echinodermata
Ephemeroptera	Arthropoda	Ecdysozoa
Euglossinae	Arthropoda	Ecdysozoa
Formicidae	Arthropoda	Ecdysozoa
Fringilla teydea	Aves	Vertebrata
Gallotia	Squamata	Vertebrata
Gastropoda	Mollusca	Spiralia
Haemulidae	Pisces	Vertebrata
Heteroptera	Arthropoda	Ecdysozoa
Hirudinea	Annelida	Spiralia
Hymenoptera	Arthropoda	Ecdysozoa
Insecta	Arthropoda	Ecdysozoa
Invertebrata	Protostomia	Protostomia
Isopoda	Arthropoda	Ecdysozoa
Isoptera	Arthropoda	Ecdysozoa
Lemuroidea	Mammalia	Vertebrata
Lepidoptera	Arthropoda	Ecdysozoa
Lumbricidae	Annelida	Spiralia
Lumbricina	Annelida	Spiralia
Macrobenthos	Protostomia	Protostomia
Macroinvertebrates	Protostomia	Protostomia
Mammalia	Mammalia	Vertebrata
Metallura tyrianthina	Aves	Vertebrata
Mollusca	Mollusca	Spiralia
Muroidea	Mammalia	Vertebrata
Nematoda	Nematoda	Ecdysozoa
Odonata	Arthropoda	Ecdysozoa
Oligochaeta	Annelida	Spiralia
Ophidia	Squamata	Vertebrata
Opilliones	Arthropoda	Ecdysozoa
Opisthopora	Annelida	Spiralia
Orconectes virilis	Arthropoda	Ecdysozoa
Oribatida	Arthropoda	Ecdysozoa
Orthoptera	Arthropoda	Ecdysozoa
Ostreidae	Mollusca	Spiralia
Parus major	Aves	Vertebrata
Perissodactyla	Mollusca	Spiralia
Pisces	Pisces	Vertebrata
Plathemis lydia	Arthropoda	Ecdysozoa
Plecoptera	Arthropoda	Ecdysozoa
Pocillopora	Cnidaria	Cnidaria
Polychaeta	Annelida	Spiralia
Pomacentridae	Pisces	Vertebrata
Porifera	Porifera	Porifera
Reduviidae	Arthropoda	Ecdysozoa
Rhithropanopeus harrisii	Arthropoda	Ecdysozoa
Rhopalocera	Arthropoda	Ecdysozoa
Rodentia	Mammalia	Vertebrata
Rotifera	Rotifera	Spiralia
Saturniidae	Arthropoda	Ecdysozoa
Scarabaeidae	Arthropoda	Ecdysozoa
Scarabaeinae	Arthropoda	Ecdysozoa
Scarabaeoidea	Arthropoda	Ecdysozoa
Scaridae	Pisces	Vertebrata
Scleractinia	Cnidaria	Cnidaria
Scutiger boulengeri	Amphibia	Vertebrata
Sebastes	Pisces	Vertebrata
Serpentes	Squamata	Vertebrata
Siluriformes	Pisces	Vertebrata
Sphingidae	Arthropoda	Ecdysozoa
Squamata	Squamata	Vertebrata
Staphylinidae	Arthropoda	Ecdysozoa
Syrphidae	Arthropoda	Ecdysozoa
Taricha	Amphibia	Vertebrata
Testudines	Testudinata	Vertebrata
Thalassarche melanophris	Aves	Vertebrata
Thamnophis	Squamata	Vertebrata
Timaliidae	Aves	Vertebrata
Trichoptera	Arthropoda	Ecdysozoa
Trochilidae	Aves	Vertebrata
Trochilinae	Aves	Vertebrata
Ungulata	Mammalia	Vertebrata
Vertebrata	Vertebrata	Vertebrata
Xiphophorus	Pisces	Vertebrata
Zooplankton	Protostomia	Protostomia
