# Supplementary material for: Bringing light onto the Raunkiæran shortfall: A comprehensive review of traits used in functional animal ecology
Source: Ecol Evol. 2023 Apr 19;13(4):e10016. doi: 10.1002/ece3.10016 (PMC10115901; doi:10.1002/ece3.10016)
Supplement: Supplementary file 4 — Table S3 [file ECE3-13-e10016-s003.xlsx]

## Sheet: trait_details_cleaning
Trait state	General, synonymized trait	Niche dimension or other traits (including dispersal and body size)
r ratio	body shape	body size
abactinal plates	body characteristics	body size
active body temperature	body temperature	body size
adhesive structures	body characteristics	body size
adult average size	body size	body size
adult body length	body size	body size
adult body mass	body mass	body size
adult body size	body size	body size
adult forearm length	forearm length	body size
adult head length	head length	body size
adult length	body size	body size
adult max body mass	body mass	body size
adult maximum body mass	body mass	body size
adult size	body size	body size
adult total length	body size	body size
aerodynamic index	body characteristics	body size
aerodynamics	body characteristics	body size
amio acid composition	body nutrient	body size
amphid shape	body shape	body size
anal fin height	anal fin size	body size
anal fin length	anal fin size	body size
angle of bill curvature	bill shape	body size
angle of mouth	body shape	body size
antena scape length	antenna scape size	body size
antenna length	antenna size	body size
antenna length to body length ratio	antenna shape	body size
antenna to body ratio	antenna shape	body size
antennae length	antenna size	body size
antennal length	antenna size	body size
antennomere expansion	antenna size	body size
antennomere number	antenna size	body size
anterior wing length	antenna size	body size
aristotele's lantern diameter	body shape	body size
arm length	arm size	body size
arm shape	arm shape	body size
armoring	body characteristics	body size
arrangement of zooids	body characteristics	body size
ash content	body nutrient	body size
aspect ratio	body shape	body size
aspect ratio of caudal fin	caudal fin shape	body size
aspect ratio of pectoral fin	prectorial fin shape	body size
aspect ratio of the caudal fin	caudal fin shape	body size
average adult female body length	body size	body size
average anal soft rays	anal soft ray size	body size
average body length	body size	body size
average body mass	body mass	body size
average body size	body size	body size
average body size	body size	body size
average dorsal soft rays	dorsal soft ray size	body size
average length	body size	body size
average weight	body mass	body size
back leg length	back leg size	body size
back:front leg lengths	body shape	body size
baleen plates	body characteristics	body size
barbel length	barbel size	body size
barbels	barbel size	body size
basal elytral foveae	body characteristics	body size
basic coloration	body colouration	body size
beak	bill size	body size
beak curvature	bill shape	body size
beak depth	bill size	body size
beak height	bill size	body size
beak lenght	bill size	body size
beak length	bill size	body size
beak type	bill size	body size
beak width	bill size	body size
bill characteristics	bill size	body size
bill curvature	bill shape	body size
bill depth	bill size	body size
bill depth	bill size	body size
bill height	bill size	body size
bill height	bill size	body size
bill length	bill size	body size
bill length	bill size	body size
bill width	bill size	body size
bill width	bill size	body size
biomass	body mass	body size
biometric traits	body size	body size
biometry	body size	body size
body	body size	body size
body appendages	body size	body size
body area	body size	body size
body armor	body characteristics	body size
body armoring	body characteristics	body size
body aspect ratio	body shape	body size
body characteristics	body characteristics	body size
body color	body colouration	body size
body coloration	body colouration	body size
body colouration	body colouration	body size
body compression	body shape	body size
body condition	body characteristics	body size
body depth	body shape	body size
body depth below midline	body shape	body size
body design	body characteristics	body size
body diameter	body shape	body size
body dimensions	body characteristics	body size
body elongation index	body shape	body size
body flexibility	body characteristics	body size
body form	body shape	body size
body hair	body characteristics	body size
body height	body size	body size
body length	body size	body size
body length	body size	body size
body mass	body mass	body size
body mass	body mass	body size
body mass category	body mass	body size
body maximum height	body size	body size
body maximum width	body size	body size
body morphology	body size	body size
body nutrient content	body nutrient	body size
body plan	body shape	body size
body regionalization	body characteristics	body size
body sclerotization	body characteristics	body size
body shape	body shape	body size
body shape ratio	body shape	body size
body shapes	body shape	body size
body size	body size	body size
body size categorisations	body size	body size
body size class	body size	body size
body size classes	body size	body size
body size variation	body size	body size
body sized	body size	body size
body sizes	body size	body size
body surface	body shape	body size
body transversal shape	body shape	body size
body transversal surface	body shape	body size
body volume	body mass	body size
body weight	body mass	body size
body width	body size	body size
body-mass	body mass	body size
brain mass	brain mass	body size
branchiae regionalization	body characteristics	body size
branching	body characteristics	body size
breadth across upper molars	molar shape	body size
breadth of braincase	braincase shape	body size
burial depth	burial size	body size
carapace length	carapace size	body size
carbon biomass	body nutrient	body size
carbon grow rate	body nutrient	body size
carbon requirement	body nutrient	body size
catch	body mass	body size
caudal fin	caudal fin size	body size
caudal fin aspect ratio	caudal fin shape	body size
caudal fin depth	caudal fin size	body size
caudal fin height	caudal fin size	body size
caudal fin length	caudal fin size	body size
caudal fin shape	caudal fin shape	body size
caudal peduncle compression index	caudal fin shape	body size
caudal peduncle depth	caudal peduncle size	body size
caudal peduncle height	caudal peduncle size	body size
caudal peduncle length	caudal peduncle size	body size
caudal peduncle throrring	caudal peduncle size	body size
caudal peduncle throttling	caudal peduncle size	body size
caudal peduncle width	caudal peduncle size	body size
caudal shape	caudal fin shape	body size
central disk height	central disk size	body size
cephalothorax heigth	cephalothorax size	body size
cephalothorax length	cephalothorax size	body size
chaetal pattern	body characteristics	body size
chelicerae length	chelicerae size	body size
chemical traits	body nutrient	body size
chemistry	body nutrient	body size
chlorophyll a concentration	body nutrient	body size
cilindric	body shape	body size
claw	claw size	body size
clypeus length	clypeus size	body size
cocoon diameter	cocoon shape	body size
coloration	body colouration	body size
colour	body colouration	body size
colour pattern on the tail	body colouration	body size
common length	body size	body size
community biomass	body mass	body size
compound eye lenght	compound eye size	body size
compression index	body shape	body size
concealment	body characteristics	body size
condylobasal length	condylobasal size	body size
corbicula length	corbicula size	body size
corona type	body characteristics	body size
corticosterone levels	body nutrient	body size
cortisol concentration	body nutrient	body size
costae	body characteristics	body size
culmen	culmen size	body size
culmen exposed	culmen size	body size
culmen length	culmen size	body size
cv of adult body size	body size	body size
dantition type	body characteristics	body size
deep and short shape	body shape	body size
depression index	body shape	body size
depth of body	body shape	body size
depth of coxal plate	coxal plate shape	body size
depth of the beak	bill shape	body size
diameter of tarsus	tarsus shape	body size
diameter of the eye	eye shape	body size
diameter of the eye proportional to head length	eye shape	body size
differentiated teeth	teeth morphology	body size
digital tips	digital tip size	body size
disc diameter	disc shape	body size
distance between the centre of the eye to the bottom of the head	head size	body size
distance from tip of snout to opening of spiracle	body size	body size
distance of compound eye to mandible insertion	head size	body size
dorsal coloration	body colouration	body size
dorsal fin height	dorsal fin size	body size
dorsal fin length	dorsal fin size	body size
dorsal pattern	dorsal fin size	body size
dorsal scale	body characteristics	body size
dorsal skin	body characteristics	body size
dorsal tip	body characteristics	body size
dorsoseparation	body characteristics	body size
dry body mass	body mass	body size
dry mass	body mass	body size
dry weight	body mass	body size
ear length	ear size	body size
ecomorphological landmarks	body characteristics	body size
ecomorphological traits	body characteristics	body size
ecomorphotype	body shape	body size
eellike shape	body characteristics	body size
elongated	body shape	body size
elongated shape	body shape	body size
elytra length	elytra size	body size
elytra length from scutellum to the largest elytron tip	elytra size	body size
epithelium type	body characteristics	body size
esclerotization degree	body characteristics	body size
exoeskeleton	body characteristics	body size
exoskeleton material	body characteristics	body size
eye arrangement	body characteristics	body size
eye diameter	eye shape	body size
eye diameter	eye shape	body size
eye length	eye size	body size
eye morphometrics	body characteristics	body size
eye position	body characteristics	body size
eye position	body characteristics	body size
eye size	eye size	body size
eye width	eye size	body size
eyes ratio	eye shape	body size
fang length	fang size	body size
female body size	body size	body size
femur lenght	femur size	body size
femur length	femur size	body size
fg fibre mass	body mass	body size
filiform	body shape	body size
fin aspect ratio	fin shape	body size
fin excursion	fin shape	body size
fin length	fin size	body size
fineness ratio	fin shape	body size
fins	body size	body size
fins area	fin size	body size
fins surface ratio	fin shape	body size
first-secondary length	secondary size	body size
fish height	body size	body size
fish length	body size	body size
fish size	body size	body size
flat shape	body shape	body size
flattened dorsoventrally	body shape	body size
flattened laterally asymmetrical	body shape	body size
flattened laterally symmetrical	body shape	body size
foot webbing	body characteristics	body size
foray size	body characteristics	body size
fore limb length	forelimb size	body size
fore wing length	forewing size	body size
forearm length	forearm size	body size
forearm size	forearm size	body size
forewing length	forewing size	body size
form	body shape	body size
form of the caudal fin	caudal fin shape	body size
foveae	body characteristics	body size
fragility	body characteristics	body size
fragility of the structure of organisms	body characteristics	body size
front leg area	leg size	body size
front surface	body shape	body size
functional body length	body size	body size
furca length	furca size	body size
gape size	gape size	body size
gape width	gape size	body size
gastrointestinal tract	body characteristics	body size
gill depth	gill size	body size
gill raker depth	gill size	body size
gill raker length	gill size	body size
gill raker shape	gill shape	body size
gill rakers	gill size	body size
gills	body characteristics	body size
gills shape	gill shape	body size
glossa length	glossa size	body size
gonad weight	gonad mass	body size
greatest lenght of skull	skull size	body size
greatest length of skull	skull size	body size
gross nitrate productivity	body nutrient	body size
gut length	gut size	body size
gut morphology	gut shape	body size
hair density	body characteristics	body size
hair length	hair length	body size
hairs or scales	body characteristics	body size
hallux length	hallux size	body size
hand webbing	body characteristics	body size
hardness exoskeleton	body characteristics	body size
head appendages	body characteristics	body size
head deph	head size	body size
head depth	head size	body size
head depth along the vertical axis of the eye	head size	body size
head dimensions	head size	body size
head height	head size	body size
head length	head size	body size
head morphology	head size	body size
head shape	head shape	body size
head size	head size	body size
head width	head size	body size
head width and length	head size	body size
height	body size	body size
hind femur length	femur size	body size
hind femur size	femur size	body size
hind foot length	foot length	body size
hind leg length	leg length	body size
hind limb	hind limb size	body size
hind limb length	hind limb size	body size
hind tibia length	hind tibia size	body size
hooked bill	bill shape	body size
hr size	hr size	body size
index of ventral flattening	body shape	body size
injection pocket depth	pocket size	body size
integument	body characteristics	body size
integument sculpture	body characteristics	body size
integument type	body characteristics	body size
interbrachial septum	body characteristics	body size
interdigital membranes	body characteristics	body size
intergular distance	body size	body size
interocular distanc	body characteristics	body size
interocular distance	body characteristics	body size
interstitial branch spacing	body characteristics	body size
interstitial space size	body characteristics	body size
inter-tegula distance	body size	body size
intertegular distance	body size	body size
inter-tegular distance	body size	body size
intertegular span	body characteristics	body size
intestine length	intestine size	body size
isotopes lipids digestive enzymes	body nutrient	body size
jaw length	jaw size	body size
jaw presence	body characteristics	body size
jaw protrusion	body characteristics	body size
jointed spines	body characteristics	body size
joints	body characteristics	body size
kipp´s index	wing length	body size
kipp’s distance	wing length	body size
kipp's distance	wing length	body size
kipp's inde	wing length	body size
kipp's index	wing length	body size
lantern traits	body characteristics	body size
large species	body size	body size
larval length	body size	body size
lateral and sagittal diameter of the tarsus	tarsus size	body size
lauterborn organs	body characteristics	body size
left mandible size	mandible size	body size
leg development	body characteristics	body size
leg length	leg size	body size
lenght	body size	body size
length	body size	body size
length and height	body size	body size
length and type of caudal setae	body characteristics	body size
length of caudal peduncle	caudal peduncle size	body size
length of glossa	glossa size	body size
length of head	head size	body size
length of labellum	labellum size	body size
length of maxillary toothrow	tooththrow size	body size
length of pereopods	pereopod size	body size
length of the body	body size	body size
length of the extended proboscis	proboscis size	body size
length of wing	wing size	body size
lengths of foreleg and midleg	foreleg size	body size
life history	body size	body size
limb length	limb size	body size
lipid content	body nutrient	body size
lmax	body size	body size
log-transformed body mass	body size	body size
long bill	bill size	body size
long legged	leg size	body size
longest arm length	arm size	body size
lower jaw length	jaw size	body size
macropterous	wing size	body size
madreporite diameter	madreporite size	body size
major photosynthetic pigments	body colouration	body size
male forewing length	wing size	body size
male size	body size	body size
mandible /labrum ratio	jaw shape	body size
mandible length	jaw size	body size
mandible morphology	jaw shape	body size
mandible shape	jaw shape	body size
mandible width	jaw size	body size
mandible width standardized on body size	jaw size	body size
mandibular traits	jaw size	body size
mass	body mass	body size
mass mean	body mass	body size
max hair length	hair size	body size
max length	body size	body size
maxillary palp segments	jaw shape	body size
maxima potential size	body size	body size
maximal body size	body size	body size
maximal length	body size	body size
maximal potential size	body size	body size
maximal size	body size	body size
maximum adult length	body size	body size
maximum adult sixe	body size	body size
maximum adult size	body size	body size
maximum bill height	bill size	body size
maximum body length	body size	body size
maximum body mass	body mass	body size
maximum body size	body size	body size
maximum body size of the 4th instar	body size	body size
maximum larval length	larval size	body size
maximum leg length	leg size	body size
maximum lenght	body size	body size
maximum length	body size	body size
maximum male size	body size	body size
maximum potencial size	body size	body size
maximum potential size	body size	body size
maximum recorded body length	body size	body size
maximum relative size	body size	body size
maximum shell size	shell size	body size
maximum size	body size	body size
maximum size of the adult male	body size	body size
maximum size reported	body size	body size
maximum snouturostyle length	body size	body size
maximum standard length	body size	body size
maximum total body length	body size	body size
maximum total lengt	body size	body size
maximum total length	body size	body size
maximum weight	body size	body size
maximun size	body size	body size
meaan calcification	body characteristics	body size
mean adult body mass	body mass	body size
mean and max body length	body size	body size
mean body length	body size	body size
mean body length	body size	body size
mean body mass	body mass	body size
mean body size	body size	body size
mean body temperature	body temperature	body size
mean body weight	body temperature	body size
mean clutch size	clutch size	body size
mean intertegular distance	body size	body size
mean length	body size	body size
mean mouth diameter	mouth size	body size
mean oocyte diameter	oocyte size	body size
mean per capita species biomass	body mass	body size
mean rugosity	body shape	body size
mean size	body size	body size
mean size of male and females	body size	body size
mean snout-vent length	body size	body size
mean weight	body size	body size
mean wing length	wing size	body size
measured opisthosoma length	opisthosoma size	body size
measured opisthosoma width	opisthosoma size	body size
median size	body size	body size
medium sized species	body size	body size
mesosoma lenght	mesosoma size	body size
mesosoma length	mesosoma size	body size
Metafemora length	metafemora size	body size
Metafemora width	metafemora size	body size
metamorphosis size	metamorphosis size	body size
metatarsal tubercle	body characteristics	body size
middle toe	body characteristics	body size
mid-femur length	femur size	body size
minimum depth of caudal peduncle	caudal peduncle size	body size
minimum inter-eye distance	body characteristics	body size
mitochondrial muscle density	body characteristics	body size
morphofunctional category	body characteristics	body size
morpholagical	body characteristics	body size
morphological	body characteristics	body size
morphological attributes	body characteristics	body size
morphological features	body characteristics	body size
morphological form	body shape	body size
morphological parameters	body characteristics	body size
morphological traits	body characteristics	body size
morphological variability	body characteristics	body size
morphology	body characteristics	body size
morphology based life form	body shape	body size
morphometric	body characteristics	body size
mound	body characteristics	body size
mouth depth	mouth size	body size
mouth gape	mouth size	body size
mouth opening	mouth size	body size
mouth opening area	mouth size	body size
mouth orientation	mouth shape	body size
mouth position	mouth shape	body size
mouth protusion	mouth shape	body size
mouth size	mouth size	body size
mouth width	mouth size	body size
muscle lipid content	body nutrient	body size
narrowest point of the caudal peduncle	caudal peduncle size	body size
nº spines	body characteristics	body size
normal adult size	body size	body size
normal shape	body shape	body size
normal size	body size	body size
nozzle depth	nozzle size	body size
nozzle length	nozzle size	body size
nozzle width	nozzle size	body size
nterocular distanc	body size	body size
number of claws	body characteristics	body size
number of madreporite	body characteristics	body size
number of mature oocytes	body characteristics	body size
number of mechanoreceptors	body characteristics	body size
number of ocelli	body characteristics	body size
number of ommatidia	body characteristics	body size
number of post-antennal organ lobes	body characteristics	body size
number of pseudocelli	body characteristics	body size
number of segments	body characteristics	body size
number of teeth rows	body characteristics	body size
number os arms	body characteristics	body size
ocelli	body characteristics	body size
ody length	ody size	body size
oral disk width	oral disk size	body size
oral gape shape	oral gape shape	body size
oral gape surface	oral gape shape	body size
oral morphology	oral shape	body size
oral width	oral size	body size
orbit size	orbit size	body size
organic carbon	body nutrient	body size
orientation of opened mouth	body characteristics	body size
orientation of the mouth	body characteristics	body size
ornament	body characteristics	body size
otolith morphology	otolith shape	body size
overall length	body size	body size
ovicells	body characteristics	body size
ovipositor length	ovopositor size	body size
palaeo-morphological classification	body characteristics	body size
peak curvature	body characteristics	body size
pectoral fin	body characteristics	body size
pectoral fin aspect ratio	pectoral fin size	body size
pectoral fin height	pectoral fin size	body size
pectoral fin length	pectoral fin size	body size
pectoral fin position	pectoral fin shape	body size
pectoral fin position throttling	pectoral fin shape	body size
pectoral fin shape	pectoral fin shape	body size
pectoral fin shape and relative area	pectoral fin shape	body size
pectoral fin surface	pectoral fin shape	body size
pectoral lenght	pectoral size	body size
pectoralis mass	pectoral mass	body size
pedicellariae type	body characteristics	body size
peduncle compression	peduncle shape	body size
peduncle length	peduncle size	body size
peduncle throttling	peduncle shape	body size
pelvic fin length	pelvic fin size	body size
petiole height	petiole size	body size
petiole lenght	petiole size	body size
pharynx complexity	body characteristics	body size
photophores	body characteristics	body size
physical	body characteristics	body size
pigmentation	body colouration	body size
pileus length	pileus size	body size
pilosity	body characteristics	body size
pivot structure	body characteristics	body size
plasticity	body size	body size
plumage	body colouration	body size
pointedness of the wing	body colouration	body size
position of eye	body characteristics	body size
position of mouth	body characteristics	body size
position of oral disc	body characteristics	body size
position of the eyes	body characteristics	body size
post antennal organ	body characteristics	body size
potential size	body size	body size
predominant body colours	body colouration	body size
presence of barbels	body characteristics	body size
presence of discs	body characteristics	body size
presence of flagella	body characteristics	body size
presence of jaw teeth	body characteristics	body size
presence of metatarsal tubercle	body characteristics	body size
presence/absence of propodeal spines	body characteristics	body size
presence/absence of pteromorphae	body characteristics	body size
proboscids size	proboscis size	body size
proboscis diameter	proboscis size	body size
proboscis length	proboscis size	body size
proboscis width	proboscis size	body size
probscis length	proboscis size	body size
pronotum length	pronotum size	body size
pronotum length along the middle line	body size	body size
pronotum widt	pronotum size	body size
pronotum width	pronotum size	body size
proportion of eye size to total length	eye size	body size
prosoma width	prosoma size	body size
prostomium	body characteristics	body size
prostomium type	body characteristics	body size
protein content	body nutrient	body size
protoracical leg allometries	protoracical leg size	body size
protrusion length	protrusion size	body size
pseudopod length	pseudopod size	body size
radius-ulna length	radius-ulna size	body size
raker shape	raker shape	body size
ratio between stomach length and standard length	body characteristics	body size
ratio elytra length	elytra size	body size
ratio of bowel length to standard length	bowel size	body size
ratio of caudal peduncle depth to caudal peduncle width	peduncle size	body size
ratio of gut length to standard length	gut size	body size
ratio of maximal body depth to standard length	body size	body size
ratio of shell height to width	shell shape	body size
ratio of stomach length to standard length	body characteristics	body size
ratio pectoral fin	pectoral fin size	body size
reduction on fingers and toes	body characteristics	body size
reduction on fingers only	body characteristics	body size
relation between weight of wing length	wing size	body size
relative antenna length	antenna size	body size
relative area of caudal fin	caudal fin shape	body size
relative area of dorsal fin	dorsal fin shape	body size
relative area of pectoral fin	pectoral fin shape	body size
relative body depth	body size	body size
relative body width	body size	body size
relative clypeus length	clypeus size	body size
relative depth	body shape	body size
relative depth of the caudal fin	caudal shape	body size
relative eye length	eye size	body size
relative eye position	body characteristics	body size
relative eye width	eye size	body size
relative femur length	femur size	body size
relative gizzard size	gizzard size	body size
relative gut lenght	gut size	body size
relative head length	head size	body size
relative height of caudal peduncle	caudal peduncle size	body size
relative height of head	head size	body size
relative leg length	leg size	body size
relative length of caudal peduncle	caudal peduncle size	body size
relative length of head	head size	body size
relative length of the pectoral fin	pectoral fin size	body size
relative mandible length	law size	body size
relative mouth opening	body characteristics	body size
relative positions of the eyes and the oral apparatus	body characteristics	body size
relative protrusion lenght	protrusion size	body size
relative scape length	scape size	body size
relative width of caudal peduncle	caudal peduncle size	body size
relative width of mouth	mouth size	body size
relative wing	wing size	body size
relative wing size	wing size	body size
robustness and microhabitat choice	body characteristics	body size
scape lenghth	scape size	body size
scape length	scape size	body size
secondary length	body size	body size
segments	body characteristics	body size
sensillus types	body characteristics	body size
sensorial barbels	body characteristics	body size
seta types	body characteristics	body size
sex and gonad development stages	body characteristics	body size
sex size dimorphism	body size	body size
shape	body shape	body size
shape and hardness	body characteristics	body size
shape and swimming factors	body characteristics	body size
shape factor	body shape	body size
shape factor swimming factor	body shape	body size
shape pf the caudal fin	caudal fin shape	body size
shell character	body characteristics	body size
shell shape	shell shape	body size
shell size	shell size	body size
shell volume	shell shape	body size
sight	body characteristics	body size
sites with individuals	body size	body size
size	body size	body size
size	body size	body size
size at tentacle	tentacle size	body size
size at wing	wing size	body size
size class	body size	body size
size class limit	body size	body size
size classes	body size	body size
size classes based on dry mass	body size	body size
size classes combined with trophic guilds	body size	body size
size group	body size	body size
size length	body size	body size
size mass	body mass	body size
size matching	body size	body size
size of eye	eye size	body size
size of the body	body size	body size
skeletal body volume	skeletal mass	body size
skeletal density	skeletal mass	body size
skeleton	body characteristics	body size
skin thickness	body characteristics	body size
skin type	body characteristics	body size
skull length and breath	body characteristics	body size
skull morphology	skull shape	body size
skull shape	skull shape	body size
small bioturbators	body size	body size
small body size	body size	body size
small-bodied	body size	body size
smell	body characteristics	body size
snout length	snout size	body size
snout-to-vent length	body size	body size
snout-vent length	body size	body size
snout–vent length	body size	body size
snout–ventral length	body size	body size
special fins	body characteristics	body size
species size	body size	body size
spider size	body size	body size
spine	body characteristics	body size
spine type	body characteristics	body size
spines	body characteristics	body size
spines length	spine size	body size
spines' structure	spines shape	body size
spinosity	body characteristics	body size
standard length	body size	body size
standard length classes	body size	body size
sternum ratio	sternum shape	body size
stoichiometric balance	body nutrient	body size
stoichiometry trats	body nutrient	body size
stomach length	stomach size	body size
strings	body characteristics	body size
structural complexity	body characteristics	body size
structural fragility	body characteristics	body size
support	body characteristics	body size
surface area to volume ratio	body mass	body size
surface area-to-volume ratio	body mass	body size
surface structures and the macropylina	body characteristics	body size
tail	body characteristics	body size
tail length	tail size	body size
tail length	tarsus size	body size
tail length proportional to body length	tail size	body size
tail lengthkipp's distance	tail size	body size
tail muscle height	tail size	body size
tail muscle width	tail size	body size
tail shape	tail shape	body size
tamanho de perna	leg size	body size
tarsus	body characteristics	body size
tarsus length	body characteristics	body size
tarsus length	tarsus size	body size
tarsus length/body length ratio	tarsus size	body size
tarsus width	tarsus size	body size
teat number	tail size	body size
teeth in the lower part of the jaw	body characteristics	body size
terminal antennomere length	terminal antennomere size	body size
terminal antennomere width	terminal antennomere size	body size
terminal disks	body characteristics	body size
test diameter	test size	body size
test diameter at ambitus	test size	body size
the average reduction in the range of gill raker numbers	body characteristics	body size
the caudal fin aspect ratio	caudal fin shape	body size
the distance between the tip of the longest primary and the first secondary	tip size	body size
the front-to-backratio of body size	body size	body size
the length	body size	body size
the lengths of the wing	wing size	body size
the total length of sticky silk spirals	sticky silk spirals size	body size
thickness of body wall	body characteristics	body size
thickness of septa and musculature in anterior segments	body characteristics	body size
third femur length	femur size	body size
thorax length	thorax size	body size
thorax setae length	thorax size	body size
thoughness	body characteristics	body size
tibia i length	tibia size	body size
tibia lenght	tibia size	body size
tibia length	tibia size	body size
tibia-fibula length	tibia size	body size
tiering	tibia size	body size
tissue stochiomestry	body nutrient	body size
toe webbing	body characteristics	body size
tonghe length	tongue size	body size
tongue length	tongue size	body size
tongue-length	tongue size	body size
tooth shape	tooth shape	body size
top tooth length	tooth size	body size
total body length	body size	body size
total length	body size	body size
total length of female adult	body size	body size
total oxydised nitrogen	body nutrient	body size
transversal body shape	body shape	body size
transversal shape	body shape	body size
trasus length	tarsus size	body size
trichomes	body characteristics	body size
trunk length	trunk size	body size
tubules	body characteristics	body size
type of mandibula	body characteristics	body size
type of mechanoreceptors	body characteristics	body size
type of typhlosole	body characteristics	body size
typhlosolis shape	body shape	body size
upper jaw length	jaw size	body size
urine concentration	body nutrient	body size
ventral flattening	body shape	body size
ventral hind-wing melanism	body colouration	body size
vertical insertion of the pectoral fin	body characteristics	body size
vertical position of mouth opening	body characteristics	body size
vertical position of the eye	body characteristics	body size
vibrissae	body characteristics	body size
visual	body characteristics	body size
visual acuity	body characteristics	body size
visual and sensory acuity	body characteristics	body size
visual organs	body characteristics	body size
water content	body nutrient	body size
webber’s length	body shape	body size
webbing colour contrast	body colouration	body size
weber length	body shape	body size
weber´s length	body shape	body size
weber’s length	body shape	body size
webers length	body shape	body size
weber's length	body shape	body size
weight	body mass	body size
weight of clutchsnout-vent length	body mass	body size
weigth	body mass	body size
width	body size	body size
width across postorbital constriction	body characteristics	body size
width across post-orbital constriction	body characteristics	body size
width of mouth	mouth size	body size
width of the head capsule	head size	body size
width of the head length	head size	body size
width of wings	wing size	body size
wind morphology	wing size	body size
wing	body characteristics	body size
wing aspect	wing size	body size
wing aspect ratio	wing size	body size
wing condition	body characteristics	body size
wing development	body characteristics	body size
wing form	wing shape	body size
wing length	wing size	body size
wing length and kipp distance	wing size	body size
wing length to body mass ratio	wing size	body size
wing length/tail length ratio	wing shape	body size
wing load	wing mass	body size
wing loading	wing mass	body size
wing markings	body characteristics	body size
wing morph	wing shape	body size
wing morphology	wing shape	body size
wing presence	body characteristics	body size
wing shape	wing shape	body size
wing size	wing size	body size
wing span	body characteristics	body size
wing wing loading	wing mass	body size
wings	body characteristics	body size
wingspan	body size	body size
worker body size	body size	body size
worker polymorphism	body characteristics	body size
worker size	body size	body size
jaw opening	body characteristics	body size
buccal opening	body characteristics	body size
adductor mandibulae	body characteristics	body size
mass of the fifth ceratobranchials	ceratobranchial mass	body size
Number of claws	body characteristics	body size
Body ratio	body shape	body size
Head fraction	body shape	body size
Sensillus type	body characteristics	body size
Seta type	body characteristics	body size
Surface structure	body characteristics	body size
pronotum volume	body mass	body size
Back leg to front leg ratio	leg shape	body size
bill structure	body characteristics	body size
adult snout-vent length	snout-vent size	body size
aggregations	gregarious behavior	defense
anti-predator behavior	anti-predatory behavior	defense
anti-predator morphology	anti-predatory behavior	defense
boldness	anti-predatory behavior	defense
chemical	toxicity	defense
chemical defenses	toxicity	defense
crypticity	anti-predatory behavior	defense
death simulation	anti-predatory behavior	defense
defence behaviour	anti-predatory behavior	defense
defend eggs	anti-predatory behavior	defense
defense	anti-predatory behavior	defense
defense mechanism	anti-predatory behavior	defense
defense tactics	anti-predatory behavior	defense
defensive behavior	anti-predatory behavior	defense
defensive traits	anti-predatory behavior	defense
demersal	anti-predatory behavior	defense
demersal eggs	anti-predatory behavior	defense
escape behavior	anti-predatory behavior	defense
escape strategy	anti-predatory behavior	defense
external protection	defense attribute	defense
gregariousness	gregarious behavior	defense
helmet [defense]	anti-predatory behavior	defense
mimicry	mimicry	defense
morphological defence	defense attribute	defense
morphological defenses	defense attribute	defense
number of hosts	anti-predatory behavior	defense
number of predator species	anti-predatory behavior	defense
palatability for predators	anti-predatory behavior	defense
physical defenses	defense attribute	defense
poison	toxicity	defense
poison patterns	toxicity	defense
predator avoidance	anti-predatory behavior	defense
predator defense	anti-predatory behavior	defense
predatory escape response	anti-predatory behavior	defense
protection	defense attribute	defense
school size	schooling behavior	defense
schooling	schooling behavior	defense
schooling behavior	schooling behavior	defense
schooling behaviour	schooling behavior	defense
sheltering behavior	sheltering behavior	defense
time mobile	anti-predatory behavior	defense
torpor	anti-predatory behavior	defense
toxicity	toxicity	defense
unken reflex	anti-predatory behavior	defense
venom production	toxicity	defense
venom resistance	toxicity	defense
volvation	anti-predatory behavior	defense
active aerial dispersion	dispersal	dispersal
adult dispersal	dispersal	dispersal
balloning	dispersal	dispersal
ballooning	dispersal	dispersal
colonization potential	dispersal	dispersal
colony foundation type	colony foundation	dispersal
crawl rate	dispersal	dispersal
crawling rate	dispersal	dispersal
date od returned on the pre-breeding ground	migratory behavior	dispersal
diel migration	migratory behavior	dispersal
dispersal	dispersal	dispersal
dispersal ability	dispersal	dispersal
dispersal ability and foraging range	dispersal	dispersal
dispersal ability in the matrix	dispersal	dispersal
dispersal ability seasonal species host specialist	dispersal	dispersal
dispersal active or passive	dispersal	dispersal
dispersal behaviour	dispersal	dispersal
dispersal behaviour	dispersal	dispersal
dispersal capability	dispersal	dispersal
dispersal capacities	dispersal	dispersal
dispersal capacity	dispersal	dispersal
dispersal distance	dispersal	dispersal
dispersal form	dispersal	dispersal
dispersal groups	dispersal	dispersal
dispersal limitation aseasonal species	dispersal	dispersal
dispersal limitation aseasonal species host generalist	dispersal	dispersal
dispersal limitation aseasonal species host specialist	dispersal	dispersal
dispersal mode	dispersal	dispersal
dispersal mode medium	dispersal	dispersal
dispersal potential	dispersal	dispersal
dispersal potential in the water	dispersal	dispersal
dispersal strategy	dispersal	dispersal
dispersal traits	dispersal	dispersal
dispersion	dispersal	dispersal
dispersion capacity	dispersal	dispersal
dispersion capacity of the adult	dispersal	dispersal
dispersion tactics	dispersal	dispersal
dispersion type	dispersal	dispersal
dissemination	dispersal	dispersal
dissemination potential	dispersal	dispersal
dissemination strategy	dispersal	dispersal
female dispersal	dispersal	dispersal
foundation type	colony foundation	dispersal
larval dispersion	dispersal	dispersal
marine migrants	migratory behavior	dispersal
migrant	migratory behavior	dispersal
migration	migratory behavior	dispersal
migration behavior	migratory behavior	dispersal
migration behavior	migratory behavior	dispersal
migration distance	migratory behavior	dispersal
migration mode	migratory behavior	dispersal
migration status	migratory behavior	dispersal
migration strategy	migratory behavior	dispersal
migration type	migratory behavior	dispersal
migratory	migratory behavior	dispersal
migratory activity	migratory behavior	dispersal
migratory behavior	migratory behavior	dispersal
migratory behaviour	migratory behavior	dispersal
migratory behaviour guild	migratory behavior	dispersal
migratory habit	migratory behavior	dispersal
migratory lifestyle	migratory behavior	dispersal
migratory pattern	migratory behavior	dispersal
migratory patterns	migratory behavior	dispersal
migratory status	migratory behavior	dispersal
migratory strategy	migratory behavior	dispersal
migratory tendency	migratory behavior	dispersal
migratory type	migratory behavior	dispersal
propagule dispersal	dispersal	dispersal
propensity to migration	migratory behavior	dispersal
proportion of aeronauts	dispersal	dispersal
recolonization	dispersal	dispersal
residence	migratory behavior	dispersal
residence form	migratory behavior	dispersal
residency	migratory behavior	dispersal
residency status	migratory behavior	dispersal
resident species	migratory behavior	dispersal
resident type	migratory behavior	dispersal
seasonal migration	migratory behavior	dispersal
seasonal migrations	migratory behavior	dispersal
sedentary	migratory behavior	dispersal
timing of migration	migratory behavior	dispersal
yearly displacement	migratory behavior	dispersal
ability to exit	mobility	habitat
ability to fly	mobility	habitat
abiotic tolerance	abiotic tolerance	habitat
acidity tolerance	abiotic tolerance	habitat
active period of the day	activity period	habitat
active season	activity period	habitat
active stratum	abiotic position	habitat
activity	activity period	habitat
activity cycle	activity period	habitat
activity level	activity period	habitat
activity levels	activity period	habitat
activity pattern	activity period	habitat
activity patterns	activity period	habitat
activity period	activity period	habitat
activity phase	activity period	habitat
activity time	activity period	habitat
adaptation to anoxic conditions	abiotic preference	habitat
adaptation to river flow	abiotic preference	habitat
adaptations to environmental pressures	abiotic tolerance	habitat
adult flying strength	mobility	habitat
adult habitat	abiotic position	habitat
adult life habit	abiotic position	habitat
adult life habitat	abiotic position	habitat
adult mobility	mobility	habitat
adult movement	mobility	habitat
aerial mobility	mobility	habitat
affinity to flow velocity	abiotic preference	habitat
agility	mobility	habitat
Air temperature activity	abiotic position	habitat
altitude	abiotic position	habitat
altitude max	abiotic position	habitat
altitude min	abiotic position	habitat
altitude min	abiotic position	habitat
amplitude of habitat use	abiotic tolerance	habitat
anecics	abiotic position	habitat
aquatic adult	abiotic position	habitat
aquatic development stage	activity habitat	habitat
aquatic egg depositation	reproductive habitat	habitat
aquatic life stages	activity habitat	habitat
aquatic stage	activity habitat	habitat
aquatic stages	activity habitat	habitat
arboreal dominants	abiotic position	habitat
arboreal subordinates	abiotic position	habitat
area use	abiotic position	habitat
association with habitat type	abiotic position	habitat
association with litter	abiotic position	habitat
atachment mode	abiotic position	habitat
attach in lentic habitat	abiotic position	habitat
attach in lotic habitat	abiotic position	habitat
attach on swamps in lentic habitat	abiotic position	habitat
attachment	abiotic position	habitat
attachment to substrate	abiotic position	habitat
attachment to the substrate	abiotic position	habitat
autumn spawners	abiotic position	habitat
average precipitation	abiotic position	habitat
average temperature	abiotic position	habitat
basic habitat	abiotic position	habitat
bathypelagic	abiotic position	habitat
benthonic	activity habitat	habitat
bioadvective activity	mobility	habitat
biogeographic affinity	biogeographical range	habitat
biogeographic origin	biogeographical range	habitat
biogeographical range	biogeographical range	habitat
bioindication value	abiotic tolerance	habitat
biological traits that may be related to drying	abiotic tolerance	habitat
biorregion affinity	biogeographical range	habitat
bird mobility	mobility	habitat
bird's movement	mobility	habitat
bmwp index	abiotic tolerance	habitat
brachypterous	mobility	habitat
burrow type	abiotic position	habitat
burrow ventilation	abiotic position	habitat
burrower habit	abiotic position	habitat
burrowing	abiotic position	habitat
calling position	abiotic position	habitat
calling site	abiotic position	habitat
canopy cover	abiotic position	habitat
canopy niche	abiotic position	habitat
catadromous species	abiotic position	habitat
climate vulnerability	abiotic tolerance	habitat
climatic niche breadth	abiotic tolerance	habitat
climatic preference	abiotic preference	habitat
climatic tolerance	abiotic tolerance	habitat
climatic zone	abiotic tolerance	habitat
climber	abiotic position	habitat
climbing duration	abiotic position	habitat
climbing performance	abiotic position	habitat
clinger	mobility	habitat
cn soil	abiotic position	habitat
coarse-scale vertical habitat use	abiotic position	habitat
cohort production interval	reproductive demography	habitat
cohort production intervals	reproductive demography	habitat
cold resistance	abiotic tolerance	habitat
cold-temperate	abiotic tolerance	habitat
colonizer-persister	habitat behavior	habitat
complexity preference	abiotic preference	habitat
conservation status	conservation status	habitat
CoT	abiotic position	habitat
crawler	mobility	habitat
current flow	abiotic position	habitat
current preference	abiotic preference	habitat
current strength preference	abiotic preference	habitat
current velocity	abiotic position	habitat
current velocity preference	abiotic preference	habitat
current velocity preferences	abiotic preference	habitat
curretn preference	abiotic preference	habitat
daily activity	activity period	habitat
daily habitat	abiotic position	habitat
daily movement	activity period	habitat
daily period of activity	activity period	habitat
day/night	activity period	habitat
daytime activity	activity period	habitat
deep	abiotic position	habitat
deep to surface	abiotic tolerance	habitat
degree of association with vegetation	abiotic preference	habitat
degree of attachment	abiotic position	habitat
degree of forest habitat specialization	abiotic preference	habitat
degree of habitat specialization	abiotic preference	habitat
degree of motility	mobility	habitat
dependence on forested habitat	abiotic tolerance	habitat
depth	abiotic position	habitat
depth distribution	abiotic tolerance	habitat
depth penetration	abiotic tolerance	habitat
depth penetration in the sediment	abiotic tolerance	habitat
depth range	abiotic tolerance	habitat
desication resistance strategy	abiotic resistence	habitat
desiccation	abiotic resistence	habitat
desiccation resistance	abiotic resistence	habitat
desiccation-resistant forms	abiotic resistence	habitat
dial activity pattern	activity period	habitat
diel activity	activity period	habitat
diel activity pattern	activity period	habitat
diel activity period	activity period	habitat
diel drift behavior	activity period	habitat
diel pattern	activity period	habitat
diel time of activity	abiotic position	habitat
diel vertical migration behavior	activity habitat	habitat
diel vertical migration behaviour	activity habitat	habitat
direction of particle movement	mobility	habitat
direction of sediment	abiotic position	habitat
discrete habitat	abiotic position	habitat
distance move	mobility	habitat
distribution	biogeographical range	habitat
distribution range	biogeographical range	habitat
distribution status	biogeographical range	habitat
distribution traits	biogeographical range	habitat
disturbance sensitivity	abiotic tolerance	habitat
disturbance sensitivity	abiotic tolerance	habitat
disturbance tolerance	abiotic tolerance	habitat
diurnal	activity period	habitat
diurnal activity	activity period	habitat
diurnality	activity period	habitat
diving capacity	mobility	habitat
drift	mobility	habitat
drift tendency	mobility	habitat
drought resitance	abiotic tolerance	habitat
drought survival	abiotic tolerance	habitat
duration of flight period	mobility	habitat
ecological tolerance	abiotic tolerance	habitat
ecosystem occurrence	abiotic position	habitat
ecosystem preference	abiotic preference	habitat
elevation	abiotic position	habitat
elevation range	abiotic tolerance	habitat
elevational distribution of forests in which the species is known to occur	abiotic tolerance	habitat
endogeics	abiotic position	habitat
environment	abiotic tolerance	habitat
environmental filtering	abiotic tolerance	habitat
environmental plasticity	abiotic position	habitat
environmental position	abiotic tolerance	habitat
environmental sensitivity	abiotic tolerance	habitat
epigeics	abiotic position	habitat
epimesopelagic	abiotic position	habitat
essential habitat	abiotic position	habitat
establishment success	abiotic position	habitat
estuarine	abiotic position	habitat
estuarine use	abiotic position	habitat
eurythermic	abiotic tolerance	habitat
eurytopy	abiotic tolerance	habitat
exposure	activity habitat	habitat
female starvation resistance	abiotic tolerance	habitat
fixation	abiotic position	habitat
flexibility	abiotic resistence	habitat
flight	mobility	habitat
flight ability	mobility	habitat
flight capacity	mobility	habitat
flight characteristics	mobility	habitat
flight heigth	mobility	habitat
flight period	activity period	habitat
flight phenology	activity period	habitat
flight season start	activity period	habitat
flight start	activity period	habitat
flow	abiotic position	habitat
flow preference	abiotic preference	habitat
flow preferences	abiotic preference	habitat
flow velocity	abiotic position	habitat
flyer	habitat behavior	habitat
flying	mobility	habitat
flying habit	mobility	habitat
flying strength	mobility	habitat
food habit	feeding behavior	habitat
foraging stratum	abiotic position	habitat
forest dependence	abiotic tolerance	habitat
forest specialization	abiotic preference	habitat
form of dissemination	mobility	habitat
form of locomotion	mobility	habitat
forms of resistance	abiotic resistence	habitat
fossorial behavior	habitat behavior	habitat
fossoriality	habitat behavior	habitat
free in lentic habitat	abiotic position	habitat
free on swamps in lentic habitat	abiotic position	habitat
freshwater species	abiotic position	habitat
gallery builder	abiotic position	habitat
general habitat preference	abiotic preference	habitat
general habitat use of adult frogs	abiotic position	habitat
geografhic affinity	biogeographical range	habitat
geographic	biogeographical range	habitat
geographic origin	biogeographical range	habitat
geographic range	biogeographical range	habitat
geographic range size	biogeographical range	habitat
geographical location	biogeographical range	habitat
geographical range	biogeographical range	habitat
geographical range area	biogeographical range	habitat
geomorphology preference	abiotic preference	habitat
gepgraphic distribution	biogeographical range	habitat
global distribution size	biogeographical range	habitat
global mean abundance	biogeographical range	habitat
habiat breadth	abiotic tolerance	habitat
habit	abiotic position	habitat
habit mode	abiotic position	habitat
habit of life	abiotic position	habitat
habit resource allocation	feeding habitat	habitat
habit trait group	abiotic position	habitat
habit trait groups	abiotic position	habitat
habit type	abiotic position	habitat
habit use	abiotic position	habitat
habitat	abiotic position	habitat
habitat affinity	abiotic preference	habitat
habitat amplitude	abiotic tolerance	habitat
habitat association	abiotic position	habitat
habitat associations	abiotic position	habitat
habitat breadth	abiotic tolerance	habitat
habitat choice	abiotic position	habitat
habitat complexity	abiotic position	habitat
habitat complexity requirement	abiotic position	habitat
habitat group	abiotic position	habitat
habitat groups	abiotic position	habitat
habitat guild	abiotic position	habitat
habitat guilds	abiotic position	habitat
habitat mode	abiotic position	habitat
habitat modificators	abiotic position	habitat
habitat niche	abiotic position	habitat
habitat niche breadth	abiotic tolerance	habitat
habitat plasticity	abiotic tolerance	habitat
habitat position	abiotic position	habitat
habitat preference	abiotic preference	habitat
habitat preference traits	abiotic preference	habitat
habitat preferences	abiotic preference	habitat
habitat provision	abiotic position	habitat
habitat requirements	abiotic position	habitat
habitat selection	abiotic position	habitat
habitat space	abiotic position	habitat
habitat specialisation	abiotic preference	habitat
habitat specialism	abiotic preference	habitat
habitat speciality	abiotic preference	habitat
habitat specialization	abiotic preference	habitat
habitat specificity	abiotic preference	habitat
habitat specilization	abiotic preference	habitat
habitat stability	abiotic position	habitat
habitat structure	abiotic position	habitat
habitat struture	abiotic position	habitat
habitat tolerance	abiotic tolerance	habitat
habitat trait group	abiotic position	habitat
habitat type	abiotic position	habitat
habitat type pelagic	abiotic position	habitat
habitat type:	abiotic position	habitat
habitat types	abiotic position	habitat
habitat use	abiotic position	habitat
habitat use	abiotic position	habitat
habitat use type	abiotic position	habitat
habitat utilisation	abiotic position	habitat
habitat width	abiotic tolerance	habitat
habitat zone	abiotic position	habitat
habitat-related	abiotic position	habitat
habitats	abiotic position	habitat
habitat-use guild	abiotic position	habitat
habits	abiotic position	habitat
heat and cold tolerance	abiotic tolerance	habitat
heat tolerance	abiotic tolerance	habitat
hebitat	abiotic position	habitat
height in the water column	abiotic position	habitat
height of substrate preference	abiotic position	habitat
hibernation form	activity period	habitat
hibernation stage	activity period	habitat
hibernation stages / aquatic / larval egg diapause	activity period	habitat
high mobility	mobility	habitat
high resilience	abiotic tolerance	habitat
highly mobile species	mobility	habitat
hollow cavity in terminal antennomere	abiotic position	habitat
home range	biogeographical range	habitat
home range size	biogeographical range	habitat
horizontal displacement	abiotic position	habitat
horizontal habitat	abiotic position	habitat
host habitat	abiotic position	habitat
host order	abiotic position	habitat
hot climate specialists	abiotic preference	habitat
hot-climate specialists	abiotic preference	habitat
humicolous	abiotic position	habitat
humidity affinity	abiotic preference	habitat
humidity affinity	abiotic preference	habitat
humidity dependence	abiotic tolerance	habitat
humidity preference	abiotic preference	habitat
hygrophilous	abiotic position	habitat
hypoxia tolerance	abiotic tolerance	habitat
hypsometric preference	abiotic preference	habitat
inindation tolerance	abiotic tolerance	habitat
inseticide tolerance	abiotic tolerance	habitat
interstitial habit	abiotic position	habitat
inundation resitance	abiotic tolerance	habitat
inundation tolerance	abiotic tolerance	habitat
jumper	mobility	habitat
landscape-wide abundance	biogeographical range	habitat
large depth range	abiotic tolerance	habitat
large salinity range	abiotic tolerance	habitat
large temperature range	abiotic tolerance	habitat
larval microhabitat	abiotic position	habitat
latitudinal centroid	biogeographical range	habitat
latitudinal range size	biogeographical range	habitat
layer	abiotic position	habitat
lentic-lotic environment	abiotic position	habitat
level in the water column	abiotic position	habitat
level in water column	abiotic position	habitat
life forms	abiotic position	habitat
life habit	abiotic position	habitat
life habitat	abiotic position	habitat
life habits	abiotic position	habitat
life history characteristics	abiotic position	habitat
life history groups: stress-tolerant	abiotic tolerance	habitat
life history habit	abiotic position	habitat
life history traits	abiotic position	habitat
life index	abiotic position	habitat
life zone	abiotic position	habitat
life-habit	abiotic position	habitat
life-history	abiotic position	habitat
life's history	abiotic position	habitat
light affinity	abiotic preference	habitat
light preference	abiotic preference	habitat
light requirement	abiotic tolerance	habitat
living habit	abiotic position	habitat
living habitat	abiotic position	habitat
living layer	abiotic position	habitat
living position	abiotic position	habitat
living position in habitat	abiotic position	habitat
living position on the substratum	abiotic position	habitat
location	mobility	habitat
location within sediment	mobility	habitat
locomotiom	mobility	habitat
locomotion	mobility	habitat
locomotion & attachment	mobility	habitat
locomotion / substrate relationship	mobility	habitat
locomotion and attachment to substrate	mobility	habitat
locomotion and relation to substrate	mobility	habitat
locomotion and substrate relation	mobility	habitat
locomotion and substrate relations	mobility	habitat
locomotion mode	mobility	habitat
locomotion or relation to the substrate	mobility	habitat
locomotion strategy	mobility	habitat
locomotion type	mobility	habitat
locomotion/substrate attachment	mobility	habitat
locomotor ability	mobility	habitat
longitudinal distribution	biogeographical range	habitat
longitudinal range breadth	biogeographical range	habitat
low resilience	abiotic tolerance	habitat
macrohabitat preferences	abiotic preference	habitat
macrophyte association	activity habitat	habitat
main shelter use	abiotic position	habitat
main substrate	abiotic position	habitat
marine stragglers	abiotic position	habitat
maximum crawling rate	mobility	habitat
maximum daily temperature	abiotic tolerance	habitat
maximum depth	abiotic tolerance	habitat
maximum depth range	abiotic tolerance	habitat
maximum lethal salinity limit	abiotic tolerance	habitat
maximum swimming speed	mobility	habitat
maximum temperature	abiotic tolerance	habitat
medium depth range	abiotic tolerance	habitat
medium mobility	mobility	habitat
medium resilience	abiotic tolerance	habitat
medium salinity range	abiotic tolerance	habitat
medium temperature range	abiotic position	habitat
mesohabitat metric	abiotic position	habitat
mesopelagic and mesobathypelagic )	abiotic position	habitat
microhabitat	abiotic position	habitat
microhabitat occurrence	abiotic position	habitat
microhabitat preference	abiotic preference	habitat
microhabitat requirements	abiotic tolerance	habitat
microhabitat use	abiotic position	habitat
microhabitat use strategies	abiotic position	habitat
minimum daily temperature	abiotic tolerance	habitat
minimum depth	abiotic position	habitat
minimum depth range	abiotic tolerance	habitat
minimum lethal temperature limit	abiotic tolerance	habitat
minimum temperature at spawning	abiotic tolerance	habitat
mobile	mobility	habitat
mobile benthic invertivores/cleaners	mobility	habitat
mobility	mobility	habitat
mobility and attachment to substratum	mobility	habitat
mobility capacity	mobility	habitat
mobility guild	mobility	habitat
mobility in sediment	mobility	habitat
mobility mode	mobility	habitat
mobility status	mobility	habitat
mobility traits	mobility	habitat
mobility trhough sediment	mobility	habitat
mobility within sediment	mobility	habitat
mode of attachment	abiotic position	habitat
mode of locomotion	mobility	habitat
mode of movement	mobility	habitat
moisture	abiotic position	habitat
moisture level	abiotic position	habitat
moisture preferenc	abiotic preference	habitat
moisture preference	abiotic preference	habitat
moiusture preference	abiotic preference	habitat
month active	activity period	habitat
month of emergence	activity period	habitat
morphology of walking apparatus	mobility	habitat
motility	mobility	habitat
motiliy	mobility	habitat
movement	mobility	habitat
movement ability	mobility	habitat
movement and dispersal ability	mobility	habitat
movement event	mobility	habitat
movement frequency	mobility	habitat
movement method	mobility	habitat
movement within tree hole	mobility	habitat
movements	mobility	habitat
native range size	biogeographical range	habitat
net climbing speed	mobility	habitat
niche	abiotic tolerance	habitat
niche breadth	abiotic tolerance	habitat
niche width	abiotic tolerance	habitat
night activity	activity period	habitat
no sediment mixing)	activity habitat	habitat
nocturnal	activity period	habitat
number of months active	activity period	habitat
number of ovarioles	activity period	habitat
nursery site	reproductive habitat	habitat
o2	abiotic position	habitat
occurence in vegetation strata	abiotic position	habitat
occurrence in drift	activity habitat	habitat
occurrence in drift samples	activity habitat	habitat
ocurrence	abiotic position	habitat
OD	abiotic position	habitat
on adult	abiotic position	habitat
on ground	abiotic position	habitat
on surface in lentic habitat	abiotic position	habitat
on surface on non-permanent lentic ponds	abiotic position	habitat
on surface on swamps in lentic habitat	abiotic position	habitat
open-habitat preference	abiotic preference	habitat
opportunists	abiotic tolerance	habitat
optimal temperature	abiotic tolerance	habitat
organism/substrate relationship	abiotic position	habitat
origin	biogeographical range	habitat
overall tolerance guilds	activity habitat	habitat
peak activity date	activity period	habitat
pelagic	abiotic position	habitat
pelagic/demersal ratio	abiotic position	habitat
pelagic-neritic	abiotic position	habitat
pelagic-oceanic	abiotic position	habitat
perch	abiotic position	habitat
percher	abiotic position	habitat
period of activity	activity period	habitat
periods of activity	activity period	habitat
pH	abiotic position	habitat
ph	abiotic tolerance	habitat
ph optima	abiotic tolerance	habitat
ph preference	abiotic preference	habitat
ph range	abiotic tolerance	habitat
ph sensitivity	abiotic tolerance	habitat
phenology	activity period	habitat
phenology	activity period	habitat
photoprotection	abiotic preference	habitat
photorepair	abiotic preference	habitat
phtoprotection potential	abiotic preference	habitat
physiological buffering capacity	abiotic tolerance	habitat
physiological sensitivity	abiotic tolerance	habitat
physiological sensivity	abiotic tolerance	habitat
plant parts ocuppied	abiotic position	habitat
pollen carrying habit	abiotic position	habitat
polypore visitor	activity habitat	habitat
position	abiotic preference	habitat
position in sediments	abiotic position	habitat
position in the sediment or water column	abiotic position	habitat
position in the water	abiotic position	habitat
position in the water columm	abiotic position	habitat
position in the water column	abiotic position	habitat
position in the water column	abiotic position	habitat
position in water column	abiotic position	habitat
position of fish along the water column	abiotic position	habitat
position of organisms in the sediment	abiotic position	habitat
position on the water column	abiotic position	habitat
position over the reef	abiotic position	habitat
power of dispersal	mobility	habitat
predominant vertical distribution	abiotic preference	habitat
preferably substrate height	abiotic position	habitat
preference for a certain stream zone	abiotic preference	habitat
preference for different strata	abiotic preference	habitat
preference for lotic habitat	abiotic preference	habitat
preference for strata	abiotic preference	habitat
preference for substrate	abiotic preference	habitat
preference for water velocity	abiotic preference	habitat
preferences	abiotic preference	habitat
preferential vegetation layer	abiotic preference	habitat
preferred habitat	abiotic preference	habitat
preferred habitat type	abiotic preference	habitat
preferred habitat types	abiotic preference	habitat
preferred microhabitat	abiotic preference	habitat
preferred sheltering habitat	abiotic preference	habitat
preferred substrate	abiotic preference	habitat
preferred substratum	abiotic preference	habitat
preferred temperature	abiotic preference	habitat
presence of functional wings	mobility	habitat
primary habitat	abiotic preference	habitat
primary habitat strata	abiotic preference	habitat
primary locomotion	mobility	habitat
primary microhabitat	abiotic preference	habitat
primary period of activity	activity period	habitat
primary stratum of activity	abiotic preference	habitat
primary wing use	mobility	habitat
proportion of months active as adult per year	activity period	habitat
proportional use of each forage layer	abiotic position	habitat
range	biogeographical range	habitat
range area	biogeographical range	habitat
range of activity	abiotic position	habitat
range of prey	biogeographical range	habitat
range of tolerance	abiotic tolerance	habitat
range size	biogeographical range	habitat
rarity status	conservation status	habitat
rarity weigth	conservation status	habitat
rarity-score	conservation status	habitat
red-list index	conservation status	habitat
refuge	abiotic position	habitat
refuge building	abiotic position	habitat
relation to substrate	abiotic position	habitat
relationship to substrate	abiotic position	habitat
relative adult mobility	mobility	habitat
reophily	abiotic position	habitat
resilience	abiotic resistence	habitat
resilience strategy	abiotic resistence	habitat
resistance	abiotic resistence	habitat
resistance strategy	abiotic resistence	habitat
resistance and resilience	abiotic resistence	habitat
resistance elements	abiotic resistence	habitat
resistance form	abiotic resistence	habitat
resistance forms	abiotic resistence	habitat
resistance forms / habits	abiotic resistence	habitat
resistance stages	abiotic resistence	habitat
resistance to pertubation	abiotic resistence	habitat
resistant form	abiotic resistence	habitat
resistant forms	abiotic resistence	habitat
resistant stages	abiotic resistence	habitat
resistant to drying	abiotic resistence	habitat
resistence	abiotic resistence	habitat
resistence form	abiotic resistence	habitat
resistence forms	abiotic resistence	habitat
resistência ao calor e à dessecação	abiotic tolerance	habitat
rheophily	abiotic position	habitat
rheophily habitat	abiotic position	habitat
rhophily	abiotic position	habitat
richness of pollen carried	abiotic position	habitat
riparian association	abiotic preference	habitat
robustness	abiotic tolerance	habitat
rock and cave	abiotic position	habitat
rock residentes	abiotic position	habitat
rock specialists	abiotic position	habitat
roost type	abiotic position	habitat
runner	mobility	habitat
running or pushing ability	mobility	habitat
salinity	abiotic position	habitat
salinity preferencdum	abiotic preference	habitat
salinity preference	abiotic preference	habitat
salinity range	abiotic tolerance	habitat
salinity tolerance	abiotic tolerance	habitat
sand specialists	abiotic position	habitat
satiation	mobility	habitat
sculpturing	habitat behavior	habitat
seasonal activity	activity period	habitat
seasonal status	abiotic position	habitat
seasonality	abiotic position	habitat
sediment depth	abiotic position	habitat
sediment dwelling depth	abiotic position	habitat
sediment position	abiotic position	habitat
sediment reworking	abiotic position	habitat
sediment reworking mode	abiotic position	habitat
sediment topographic feature created	abiotic position	habitat
sediment topographic features	abiotic position	habitat
semi-fossorial	abiotic position	habitat
sensitive	abiotic tolerance	habitat
sensitivity	abiotic tolerance	habitat
sensitivity to bleaching	abiotic tolerance	habitat
sensitivity to human disturbance	abiotic tolerance	habitat
serial spawning	abiotic tolerance	habitat
shade-habitat preference	abiotic preference	habitat
shading	abiotic position	habitat
shading tolerance	abiotic tolerance	habitat
shallow	abiotic position	habitat
shelter	abiotic position	habitat
shelter complexity	abiotic position	habitat
shelter depth	abiotic position	habitat
shelter type	abiotic position	habitat
size of home range	biogeographical range	habitat
size vertical distribution	abiotic position	habitat
small depth range	abiotic tolerance	habitat
small salinity range	abiotic tolerance	habitat
small temperature range	abiotic tolerance	habitat
specialisation index	abiotic preference	habitat
specialisation to wetlands	abiotic preference	habitat
species origin	biogeographical range	habitat
species range	biogeographical range	habitat
species sensitivity	abiotic tolerance	habitat
species status	conservation status	habitat
specific adaptation to flow constraints	abiotic preference	habitat
specify for substrate	abiotic preference	habitat
speed ability	mobility	habitat
sprawler	mobility	habitat
stable substrate preference	abiotic preference	habitat
strata plasticity	abiotic tolerance	habitat
stratum	abiotic position	habitat
stratum affinity	abiotic preference	habitat
stratum specialization	abiotic preference	habitat
stratum use	abiotic position	habitat
stratum utilization	abiotic position	habitat
stream size affinity	abiotic preference	habitat
stream zonation preference	abiotic preference	habitat
stress tolerance	abiotic tolerance	habitat
substrate	abiotic position	habitat
substrate affinity	abiotic preference	habitat
substrate association	abiotic position	habitat
substrate composition	abiotic position	habitat
substrate preference	abiotic preference	habitat
substrate preferences	abiotic preference	habitat
substrate relation	abiotic position	habitat
substrate relationship	abiotic position	habitat
substrate relatioships	abiotic position	habitat
substrate size	abiotic position	habitat
substrate type	abiotic position	habitat
substrate use	abiotic position	habitat
substrate-association	abiotic position	habitat
substratum affinity	abiotic position	habitat
substratum preference	abiotic preference	habitat
substratum relation	abiotic position	habitat
sun perching	abiotic position	habitat
surficial activity	activity habitat	habitat
survival dry period	abiotic tolerance	habitat
sustainable swimming speed	mobility	habitat
swim	mobility	habitat
swim aility	mobility	habitat
swim factor	mobility	habitat
swimmer	mobility	habitat
swimmer habit	mobility	habitat
swimming	mobility	habitat
swimming ability	mobility	habitat
swimming ability	mobility	habitat
swimming behavior	mobility	habitat
swimming behavior	mobility	habitat
swimming capacity	mobility	habitat
swimming factor	mobility	habitat
swimming kinematics	mobility	habitat
swimming mode	mobility	habitat
swimming speed	mobility	habitat
swimming strategy	mobility	habitat
swimming type	mobility	habitat
temperate	abiotic position	habitat
temperatura and oxygen tolerance	abiotic tolerance	habitat
temperature	abiotic position	habitat
temperature preference	abiotic preference	habitat
temperature preference	abiotic preference	habitat
temperature preferendum	abiotic preference	habitat
temperature range	abiotic tolerance	habitat
temperature requirements	abiotic preference	habitat
temperature tolerance	abiotic tolerance	habitat
temporal activity	activity period	habitat
temporal niche	activity period	habitat
tendency to drift in the water column	abiotic position	habitat
terrestrial adult	abiotic position	habitat
terrestriality	abiotic position	habitat
the intensity of wave exposure	abiotic tolerance	habitat
the species were classified into different functional groups based on their known effects on the sediment	abiotic position	habitat
thermal	abiotic position	habitat
thermal affinity	abiotic preference	habitat
thermal breadth	abiotic tolerance	habitat
thermal index	abiotic tolerance	habitat
thermal niche breadth	abiotic tolerance	habitat
thermal preference	abiotic preference	habitat
thermal tolerance	abiotic tolerance	habitat
thermal tolerance	abiotic tolerance	habitat
thermoregulation	abiotic tolerance	habitat
thermoregulation capability	abiotic tolerance	habitat
thermoregulation mode	abiotic tolerance	habitat
thermoregulatory traits	abiotic tolerance	habitat
thermotolerance	abiotic tolerance	habitat
time of activity	activity period	habitat
time of survival of dry period	abiotic tolerance	habitat
time partitioning	activity period	habitat
time spent foraging in each strata	abiotic position	habitat
time spent foraging in forest strata	abiotic position	habitat
tolerance	abiotic tolerance	habitat
tolerance	abiotic tolerance	habitat
Tolerance to dissolved oxygen	abiotic tolerance	habitat
tolerance to dissolved oxygen concentration	abiotic tolerance	habitat
tolerance to disturbance	abiotic tolerance	habitat
tolerance to habitat degradation	abiotic tolerance	habitat
tolerance to oxygen deficit	abiotic tolerance	habitat
tolerance to pollution	abiotic tolerance	habitat
tolerance to salinity	abiotic tolerance	habitat
tolerance to stressors	abiotic tolerance	habitat
Tolerance to turbidity	abiotic tolerance	habitat
tolerance values	abiotic tolerance	habitat
tolerant	abiotic tolerance	habitat
trajectory on the bottom substratum or in the drift	mobility	habitat
transversal distribution	abiotic position	habitat
tropical	abiotic position	habitat
tropical climate specialists	abiotic position	habitat
turbidity	abiotic tolerance	habitat
type of environments used by adults	abiotic position	habitat
type of habitat	abiotic position	habitat
type of habitat used	abiotic position	habitat
type of locomotion	mobility	habitat
type of movement	mobility	habitat
type of swimming	mobility	habitat
type of vegetation	abiotic position	habitat
use of estuaries	abiotic position	habitat
use of habitat	abiotic position	habitat
use of space for vertebrate species	biogeographical range	habitat
use of vegetation strata	abiotic position	habitat
uv resistance	abiotic tolerance	habitat
vegetation strata	abiotic position	habitat
vegetation stratification	abiotic position	habitat
velocity preference	abiotic preference	habitat
vertical compartment	abiotic position	habitat
vertical distribution	abiotic position	habitat
vertical distribution in soil	abiotic position	habitat
vertical distribution preference	abiotic position	habitat
vertical distribution range	abiotic tolerance	habitat
vertical distributions	abiotic position	habitat
vertical habitat	abiotic position	habitat
Vertical habitat preference	abiotic preference	habitat
vertical habitat stratification	abiotic position	habitat
vertical height	abiotic position	habitat
vertical position	abiotic position	habitat
vertical position	abiotic position	habitat
vertical position in the water column	abiotic position	habitat
vertical position in water column	abiotic position	habitat
vertical strata	abiotic position	habitat
vertical stratification	abiotic position	habitat
vertical stratum	abiotic position	habitat
vertifical position	abiotic position	habitat
very deep	abiotic tolerance	habitat
very shallow	abiotic position	habitat
volant	mobility	habitat
vulnerability	conservation status	habitat
vulnerability to fishing	conservation status	habitat
walking speed	mobility	habitat
warm-temperate	abiotic tolerance	habitat
water and cave	abiotic position	habitat
water column	abiotic position	habitat
water column and algae	abiotic position	habitat
water column position	abiotic position	habitat
water column preference	abiotic preference	habitat
water dependence	abiotic tolerance	habitat
water dependency	abiotic tolerance	habitat
water flow preference	abiotic preference	habitat
water requirements	abiotic tolerance	habitat
water temperature preference	abiotic preference	habitat
wave exposure	abiotic tolerance	habitat
weedy	abiotic position	habitat
woodland	abiotic position	habitat
xerophilous	abiotic preference	habitat
zonation	biogeographical range	habitat
zoogeographical range	biogeographical range	habitat
Ability to walk	mobility	habitat
locomotive behavior	mobility	habitat
geographic range size	biogeographical range	habitat
ecomorphological score	abiotic preference	habitat
adaptation to soil life	abiotic preference	habitat
species specialization index	abiotic preference	habitat
surface position	abiotic position	habitat
substratum type	abiotic position	habitat
ability to alter ecosystem	ability to alter ecosystem	life history
ability to create nesting structures	ability to alter ecosystem	life history
ability to reproduce habitat	reproductive habitat	life history
absolute and relative fecundities	reproductive demography	life history
abundance turnover	population dynamics	life history
adult ability to exit	reproductive period	life history
adult emergence synchrony	reproductive behavior	life history
adult life span	reproductive period	life history
adult life stages	reproductive period	life history
adult logenvity	reproductive period	life history
adult longevity	reproductive period	life history
age	reproductive period	life history
age at female maturity	reproductive demography	life history
age at first breeding	reproductive demography	life history
age at first reproduction	reproductive demography	life history
age at maturation	reproductive demography	life history
age at maturity	reproductive demography	life history
age at reproductive maturity	reproductive demography	life history
age at sexual maturity	reproductive demography	life history
age of first reproduction	reproductive demography	life history
age of maturation	reproductive demography	life history
age of sexual maturity	reproductive demography	life history
age sexual maturity	reproductive demography	life history
aggregation	gregarious behavior	life history
aggregation tendency	gregarious behavior	life history
amphibiotic life style	reproductive habitat	life history
anadromous species	reproductive behavior	life history
annual fecundity	reproductive demography	life history
annual production	reproductive demography	life history
annual productivity	reproductive demography	life history
arrival date	reproductive period	life history
asexual reproduction	reproductive mode	life history
average clutch size	reproductive demography	life history
average fecundity	reproductive demography	life history
average group size	reproductive demography	life history
average longevity	reproductive period	life history
average number of litters per year	reproductive demography	life history
behavioural dominance	competitive behavior	life history
benthic-pelagic coupling	energy allocation	life history
biomass turnover rate	population dynamics	life history
both adult sexual maturity	reproductive demography	life history
breading season	reproductive period	life history
breeding	reproductive period	life history
breeding area of occupancy in europe	reproductive habitat	life history
breeding distribution	reproductive habitat	life history
breeding ecology	reproductive habitat	life history
breeding habitat	reproductive habitat	life history
breeding latitudinal range	reproductive habitat	life history
breeding location	reproductive habitat	life history
breeding pattern	reproductive habitat	life history
breeding period	reproductive period	life history
breeding phenology	reproductive period	life history
breeding phynology	reproductive period	life history
breeding season	reproductive period	life history
breeding seasonality	reproductive period	life history
breeding site	reproductive habitat	life history
breeding sites	reproductive habitat	life history
breeding status	reproductive mode	life history
breeding strategy	reproductive mode	life history
breeding strategy type	reproductive mode	life history
breeding type	breeding period	life history
brood number	reproductive demography	life history
brood-chamber immersion	reproductive habitat	life history
brooding	reproductive demography	life history
cavity dependence for nesting	reproductive habitat	life history
characteristic population density	population density	life history
chemosynthetic	ability to alter ecosystem	life history
chick-rearing mode	reproductive behavior	life history
circadian activity	reproductive period	life history
classification of relictness	reproductive behavior	life history
cluster	reproductive mode	life history
clutch frequency	reproductive demography	life history
clutch mass	reproductive demography	life history
clutch position	reproductive demography	life history
clutch seize	reproductive demography	life history
clutch size	reproductive demography	life history
clutch/litter size	reproductive demography	life history
coloni size	reproductive demography	life history
colonial/solitary	sociality	life history
colony attachment	reproductive demography	life history
colony foundation type	reproductive demography	life history
colony height	reproductive demography	life history
colony morphology	reproductive demography	life history
colony orientation	reproductive demography	life history
colony size	reproductive demography	life history
colony surface	reproductive demography	life history
color characteristics	reproductive demography	life history
commonness	population dynamics	life history
competitive	competitive behavior	life history
competitive dominance	competitive behavior	life history
competitive effect	competitive behavior	life history
competitiveness and growth performance	competitive behavior	life history
conversion coefficient from algae	ability to alter ecosystem	life history
corallite formation	reproductive demography	life history
corallite size	reproductive demography	life history
corallite width	reproductive demography	life history
cycle duration	reproductive demography	life history
cycles per year	reproductive demography	life history
degree of contagion	sociality	life history
degree of dependence	ability to alter ecosystem	life history
degree of dependency	ability to alter ecosystem	life history
degree of parental care	reproductive behavior	life history
demography	population density	life history
density	population density	life history
density of labrus spp	population density	life history
density of symphodus spp	population density	life history
descendants per cycle	reproductive period	life history
development	reproductive demography	life history
development mechanism	reproductive demography	life history
development mode	reproductive demography	life history
development rate	reproductive demography	life history
development speed	reproductive demography	life history
development time	reproductive period	life history
developmental mode	reproductive demography	life history
developmental rate	reproductive demography	life history
developmental technique	reproductive demography	life history
developmental time	reproductive period	life history
developmental type	reproductive period	life history
diapause	reproductive period	life history
diapause capacity	reproductive period	life history
dominance	competitive behavior	life history
dominant	competitive behavior	life history
dominant dolichoderinae	competitive behavior	life history
dung burying	reproductive behavior	life history
dung dwelling	reproductive behavior	life history
duration of breeding activity	reproductive period	life history
duration of development	reproductive period	life history
duration of egg development	reproductive period	life history
duration of embryonic development	reproductive period	life history
duration of larval development	reproductive period	life history
duration of life cycle	reproductive period	life history
duration of planktonic larval stage	reproductive period	life history
duration of the incubation period	reproductive period	life history
early fecundity	reproductive demography	life history
effects on sediment	ability to alter ecosystem	life history
egg clutch number	reproductive demography	life history
egg deposition	reproductive habitat	life history
egg development location	reproductive habitat	life history
egg development time	reproductive period	life history
egg diameter	reproductive mode	life history
egg formation	reproductive mode	life history
egg laying	reproductive habitat	life history
egg length	reproductive morphology	life history
egg mass	reproductive morphology	life history
egg potential	reproductive demography	life history
egg production	reproductive demography	life history
egg retention	reproductive habitat	life history
egg size	reproductive morphology	life history
egg type	reproductive morphology	life history
eggs	reproductive morphology	life history
egg-to-adult viability	reproductive demography	life history
embryonic development type	reproductive mode	life history
emergence	reproductive period	life history
emergence period	reproductive period	life history
emergence season	reproductive period	life history
emergence synchronization	reproductive period	life history
emergency season	reproductive period	life history
energetic resource use	energy allocation	life history
energy acquisition	energy allocation	life history
energy content	energy allocation	life history
energy density	energy allocation	life history
epibiosis	ability to alter ecosystem	life history
eusociality	sociality	life history
evolutionary origin	geographic range	life history
explosive	reproductive demography	life history
external fertilization	ability to alter ecosystem	life history
fast generation time	reproductive demography	life history
fecundation type	reproductive demography	life history
fecundity	reproductive demography	life history
fecundity scale	reproductive demography	life history
female	sex	life history
female fecundity	reproductive demography	life history
female maturity	reproductive demography	life history
female sexual maturity	reproductive demography	life history
fertilisation	reproductive demography	life history
fertility	reproductive demography	life history
fertilization mode	reproductive demography	life history
fertilization type	reproductive mode	life history
flow of energy and material	energy allocation	life history
frequency	population density	life history
frequency in range	population density	life history
frequency of maximum energy	energy allocation	life history
fti	ability to alter ecosystem	life history
generation length	reproductive demography	life history
generation length	reproductive demography	life history
generation time	reproductive demography	life history
generations per year	reproductive demography	life history
genrations	reproductive demography	life history
gestation length	energy allocation	life history
gonochorism	reproductive mode	life history
gosner stage	reproductive mode	life history
ground-nesting	reproductive habitat	life history
group living	sociality	life history
group size	sociality	life history
group size or sociality	sociality	life history
growt	population dynamics	life history
growth	population dynamics	life history
growth form	population dynamics	life history
growth rate	population dynamics	life history
growth rates	population dynamics	life history
growth type	population dynamics	life history
growth ­type	population dynamics	life history
guarding eggs	reproductive behavior	life history
habitat preference for oviposition	reproductive habitat	life history
hatching ­mode	reproductive mode	life history
human tolerance	human tolerance	life history
imago lifetime	reproductive period	life history
incubation period	energy allocation	life history
incubation time	energy allocation	life history
individual/colony size	reproductive demography	life history
inter-litter interval	reproductive demography	life history
internal fertilisation	reproductive mode	life history
internal fertilization	reproductive mode	life history
interval between litters	reproductive demography	life history
large offspring	reproductive demography	life history
larva development time	reproductive period	life history
larvae type	reproductive mode	life history
larvae types behavior	reproductive mode	life history
larval development	reproductive mode	life history
larval development mobility	reproductive mode	life history
larval development mode	reproductive mode	life history
larval development time	reproductive mode	life history
larval environmental development	reproductive mode	life history
larval food carrying structure	energy allocation	life history
larval host plant growth form	reproductive mode	life history
larval mode	reproductive mode	life history
larval-development	reproductive mode	life history
laying date	reproductive period	life history
laying of eggs in the soil	reproductive habitat	life history
lenght maturity	reproductive demography	life history
lenghth of the medial caudal fin ray	reproductive demography	life history
length and age at maturity	reproductive demography	life history
length at first reproduction	reproductive demography	life history
length at maturation	reproductive demography	life history
length at maturity	reproductive demography	life history
length of spawning season	reproductive demography	life history
length of the adult cycle	reproductive demography	life history
length of the larval period	reproductive demography	life history
level of sociality	sociality	life history
life cycle	reproductive mode	life history
life cycle duration	reproductive demography	life history
life cycle length	reproductive demography	life history
life cycles	reproductive mode	life history
life cycles per year	reproductive demography	life history
life duration	reproductive demography	life history
life duration of adults	reproductive demography	life history
life expectancy	reproductive demography	life history
life form	reproductive mode	life history
life history mode	reproductive mode	life history
life history strategies	reproductive mode	life history
life history strategy	reproductive mode	life history
[truncated: 1,076 more rows]
